# Supplementary material for: Are degree of urbanisation and travel times to healthcare services associated with the processes of care and outcomes of heart failure? A retrospective cohort study based on administrative data
Source: PLoS One. 2019 Oct 28;14(10):e0223845. doi: 10.1371/journal.pone.0223845 (PMC6816546; doi:10.1371/journal.pone.0223845)
Supplement: S1 Dataset — (XLS) [file pone.0223845.s001.xls]

## Sheet: Dataset
ID	SEX	AGE	IT_CITIZEN	URB_DEGREE	TIME_ER	TIME_GP	TIME_CARD	TIME_OUTP	LOS	CICU	DISC_CARD	CHF	CARDARRH	VALVE	PULMCIRC	PERIVASC	HTN_NCX	HTN_CX	PARA	NEURO	CHRNLUNG	DM	DMCX	HYPOTHY	RENLFAIL	LIVER	ULCER	AIDS	LYMPH	METS	TUMOR	ARTH	COAG	OBESE	WGHTLOSS	LYTES	BLDLOSS	ANEMDEF	ALCOHOL	DRUG	PSYCH	DEPRESS	AMI	CERVASC	DEMEN	LEUK	ANTIDIAB	CARD	RESP
1	female	92	0	urban	>5'-10'	≤5'	≤5'	≤5'	26	0	0	0	1	0	0	0	0	1	0	0	1	0	0	0	0	0	0	0	0	0	0	1	0	0	0	0	0	0	0	0	0	0	0	0	0	0	0	0	0
2	female	82	0	rural	>5'-10'	>5'-10'	>5'-10'	>5'-10'	5	0	0	0	0	1	0	0	0	0	0	0	1	1	0	0	0	0	0	0	0	0	1	0	0	0	0	0	0	0	0	0	0	0	0	0	0	0	1	0	0
3	male	69	0	rural	>5'-10'	≤5'	>5'-10'	>5'-10'	4	0	0	0	0	0	0	0	0	1	0	0	0	0	0	0	0	0	0	0	0	0	0	0	0	0	0	0	0	0	0	0	0	0	0	0	0	0	0	0	0
4	female	88	0	peri-urban	>10'-20'	≤5'	≤5'	≤5'	6	0	0	0	0	0	0	0	0	0	0	0	1	0	0	0	0	0	0	0	0	0	0	0	0	0	0	0	0	1	0	0	0	0	0	0	0	1	1	1	1
5	female	89	0	peri-urban	>10'-20'	≤5'	≤5'	≤5'	8	0	0	1	1	1	0	0	0	0	0	0	0	1	1	0	1	0	0	0	0	0	0	0	0	0	0	0	0	0	0	0	0	0	0	0	0	0	0	0	0
6	male	87	0	rural	>10'-20'	≤5'	>30'	>10'-20'	6	0	0	0	0	0	0	0	0	0	0	0	0	0	0	0	0	0	0	0	0	0	1	0	0	0	0	0	0	0	0	0	0	0	0	0	0	0	0	0	0
7	female	85	0	rural	>10'-20'	≤5'	>5'-10'	>5'-10'	6	0	0	0	0	0	0	0	0	0	0	0	0	0	1	1	1	0	0	0	0	0	0	0	0	0	0	0	0	0	0	0	0	0	0	0	0	0	1	0	1
8	female	76	0	peri-urban	>10'-20'	>5'-10'	>5'-10'	>5'-10'	7	0	1	0	1	0	0	0	1	0	0	0	1	0	0	0	0	0	0	0	0	0	0	0	0	0	0	0	0	0	0	0	0	0	0	0	0	0	0	0	1
9	female	67	0	peri-urban	>10'-20'	>5'-10'	>5'-10'	>5'-10'	6	0	0	0	1	0	0	0	0	0	0	0	0	0	0	0	0	0	0	0	0	0	0	0	0	1	0	0	0	0	0	0	0	0	0	0	0	0	0	1	1
10	female	80	0	rural	>5'-10'	>10'-20'	>5'-10'	>5'-10'	7	0	0	1	1	0	0	0	1	1	0	0	0	0	1	0	1	1	0	0	0	0	1	0	0	0	0	0	0	0	0	0	0	0	0	0	0	0	1	0	0
11	male	82	0	rural	>10'-20'	≤5'	>10'-20'	≤5'	4	0	0	1	1	1	0	0	0	0	0	1	0	0	0	0	1	0	0	0	0	0	0	0	0	0	0	0	0	0	0	0	1	0	0	1	0	0	0	1	0
12	male	87	0	urban	>10'-20'	≤5'	>5'-10'	>5'-10'	6	0	0	0	1	0	0	0	0	1	0	0	1	1	0	0	0	0	0	0	0	0	0	0	0	0	0	0	0	0	0	0	0	0	0	0	0	0	0	0	1
13	female	66	0	rural	>20'-30'	≤5'	≤5'	≤5'	13	0	0	0	1	0	0	0	0	0	0	0	0	0	0	0	0	0	0	0	0	1	0	0	0	0	0	0	0	0	0	0	0	0	0	0	0	0	0	1	0
14	female	88	0	urban	>10'-20'	>10'-20'	>5'-10'	≤5'	4	0	0	1	0	1	0	0	0	0	0	0	1	0	0	0	1	0	0	0	0	0	0	0	0	0	0	0	0	0	0	0	0	0	0	0	0	0	0	0	0
15	female	68	1	peri-urban	>5'-10'	≤5'	≤5'	≤5'	4	0	0	0	1	0	0	0	0	0	0	0	0	0	0	0	0	0	0	0	0	0	0	0	0	0	0	0	0	0	0	0	0	0	0	0	0	0	1	1	0
16	female	86	0	peri-urban	>10'-20'	≤5'	≤5'	≤5'	4	0	0	0	1	0	1	0	0	1	0	0	1	0	0	0	0	0	0	0	0	0	0	0	0	0	0	0	0	0	0	0	0	0	0	0	0	0	0	0	0
17	female	91	0	urban	>10'-20'	>10'-20'	>5'-10'	≤5'	5	0	0	1	1	1	0	0	1	0	0	1	0	0	0	1	1	0	0	0	0	0	0	0	0	0	0	0	0	0	0	0	0	0	0	0	0	0	0	0	0
18	female	82	0	peri-urban	>10'-20'	≤5'	>5'-10'	>5'-10'	19	0	0	1	1	1	0	0	1	1	0	0	0	0	0	0	1	0	0	0	0	0	0	0	0	0	0	0	0	0	0	0	0	0	1	1	0	0	0	1	0
19	female	83	0	rural	>20'-30'	>20'-30'	>20'-30'	>20'-30'	7	0	0	0	1	0	0	0	0	1	0	0	0	0	0	0	0	0	0	0	0	0	0	0	0	0	0	0	0	0	0	0	0	0	0	0	0	0	0	0	0
20	male	89	0	rural	>5'-10'	>30'	>30'	>5'-10'	9	0	0	0	1	0	0	0	0	0	0	0	0	0	0	0	0	0	0	0	0	0	0	0	0	0	0	0	0	0	0	0	0	0	0	1	1	0	0	1	0
21	male	82	0	peri-urban	>5'-10'	>5'-10'	>5'-10'	>5'-10'	11	0	1	1	1	1	0	0	0	0	0	0	1	0	1	1	1	0	0	0	0	0	0	0	0	0	0	0	0	0	0	0	0	0	1	0	0	0	1	1	1
22	male	87	0	peri-urban	>10'-20'	≤5'	≤5'	≤5'	4	0	0	1	0	0	0	0	0	0	0	0	0	0	0	0	0	0	0	0	0	0	0	0	0	0	0	0	0	0	0	0	0	0	1	0	0	0	0	0	0
23	male	85	0	urban	>5'-10'	≤5'	≤5'	≤5'	3	0	0	0	0	0	0	0	0	0	0	0	0	0	0	0	0	0	0	0	0	0	0	0	0	0	0	0	0	0	0	0	0	0	0	0	0	0	0	0	0
24	female	83	0	urban	>5'-10'	≤5'	>5'-10'	≤5'	8	0	0	0	1	0	0	0	0	1	0	0	0	0	0	0	1	0	0	0	0	0	1	0	0	0	0	0	0	0	0	0	0	0	1	0	0	0	0	1	1
25	male	74	0	rural	>20'-30'	>10'-20'	>10'-20'	>10'-20'	7	0	1	0	1	1	0	1	1	0	0	0	0	0	1	0	0	0	0	0	0	0	0	0	0	0	0	0	0	0	0	0	0	0	0	1	0	0	1	1	0
26	female	89	0	peri-urban	>10'-20'	≤5'	≤5'	≤5'	4	0	0	0	0	0	0	0	0	0	0	0	0	1	0	0	0	0	0	0	0	0	0	0	0	0	0	0	0	0	0	0	0	0	0	0	0	0	1	0	0
27	female	78	0	rural	≤5'	≤5'	>30'	≤5'	3	0	0	0	1	1	0	1	1	1	0	0	0	0	0	0	0	0	0	0	0	0	0	0	0	0	0	0	0	0	0	0	0	0	0	0	0	0	0	0	1
28	female	87	0	urban	>5'-10'	≤5'	≤5'	≤5'	10	0	0	0	1	0	0	0	0	1	0	0	0	0	0	0	1	0	0	0	0	0	0	0	0	0	0	0	0	0	0	0	0	0	0	0	0	0	0	0	0
29	female	91	0	urban	>5'-10'	>10'-20'	≤5'	≤5'	10	0	0	0	1	0	0	0	0	0	0	0	0	0	0	0	0	0	0	0	0	0	0	0	1	0	0	0	0	0	0	0	0	0	0	1	1	0	0	0	0
30	female	94	0	urban	>10'-20'	≤5'	≤5'	≤5'	21	0	0	0	0	0	0	0	0	0	0	0	1	0	0	0	0	0	0	0	0	0	0	0	0	0	0	0	0	0	0	0	0	0	0	0	0	0	0	0	1
31	female	70	0	rural	>10'-20'	>10'-20'	>5'-10'	>5'-10'	3	0	0	0	1	1	0	0	1	0	0	1	0	0	0	0	0	0	0	0	0	0	0	0	0	0	0	0	0	0	0	0	0	0	0	1	0	0	0	0	0
32	male	94	0	peri-urban	>10'-20'	>10'-20'	≤5'	≤5'	11	0	1	1	1	1	0	0	0	1	0	0	0	0	0	0	1	0	0	0	0	0	0	0	0	0	0	0	0	0	0	0	0	0	1	0	0	0	0	1	1
33	female	71	0	peri-urban	>10'-20'	≤5'	≤5'	≤5'	12	0	1	1	0	1	0	0	1	0	0	0	1	1	0	0	0	0	0	0	0	0	0	0	0	0	0	0	0	1	0	0	0	0	0	0	1	0	1	0	0
34	female	90	0	peri-urban	>10'-20'	≤5'	≤5'	≤5'	8	0	0	1	1	0	0	0	0	0	0	1	1	0	0	0	0	0	0	0	0	0	0	0	0	0	0	0	0	0	0	0	0	0	0	0	0	0	0	0	1
35	male	86	0	urban	>5'-10'	≤5'	≤5'	≤5'	4	0	0	0	1	0	0	0	0	1	0	0	0	0	0	0	0	0	0	0	0	0	1	0	0	0	0	0	0	0	0	0	0	0	0	0	0	0	0	0	0
36	male	87	0	rural	>10'-20'	>5'-10'	>30'	>10'-20'	11	0	0	1	0	0	0	0	1	0	0	0	1	0	0	0	1	0	0	0	0	0	0	0	0	0	0	0	0	1	0	0	0	0	1	0	0	0	0	0	1
37	female	88	0	urban	≤5'	≤5'	≤5'	>5'-10'	9	0	0	0	1	0	0	0	0	0	0	0	0	0	0	0	0	0	0	0	0	0	0	0	0	0	0	0	0	0	0	0	0	0	0	0	0	0	0	0	0
38	female	90	0	urban	>5'-10'	>10'-20'	≤5'	≤5'	11	0	0	0	0	0	0	0	1	0	0	0	0	0	0	0	0	0	0	0	0	0	0	0	0	0	0	0	0	0	0	0	0	0	0	1	1	0	0	0	0
39	male	79	0	rural	>20'-30'	>10'-20'	>30'	>20'-30'	11	0	0	0	0	0	0	0	1	0	0	0	0	0	0	0	0	0	0	0	0	0	0	0	0	0	0	1	0	0	0	0	0	0	0	0	0	0	0	0	0
40	female	72	0	rural	>30'	≤5'	>10'-20'	>5'-10'	14	0	0	0	1	0	0	0	1	0	0	0	0	0	0	0	0	0	0	0	0	0	0	0	0	0	0	0	0	0	0	0	0	0	0	0	0	0	1	1	0
41	female	85	0	urban	>5'-10'	≤5'	>5'-10'	>5'-10'	7	0	0	1	1	1	1	0	0	0	0	0	1	0	0	0	1	0	0	0	0	0	0	0	0	0	0	0	1	1	0	0	0	0	0	0	0	0	0	0	0
42	male	81	0	urban	>10'-20'	≤5'	>5'-10'	>5'-10'	5	0	0	1	1	0	0	0	1	0	0	0	0	0	0	1	0	0	0	0	0	0	0	0	0	0	0	0	0	0	0	0	0	0	0	0	0	0	0	0	0
43	female	67	0	urban	>10'-20'	≤5'	>5'-10'	>5'-10'	5	0	0	0	0	0	0	0	0	1	0	0	0	0	0	0	0	0	0	0	0	0	0	0	0	1	0	0	0	0	0	0	0	0	0	0	0	0	0	0	0
44	male	87	0	urban	>5'-10'	≤5'	>5'-10'	>5'-10'	3	0	0	0	0	0	0	0	0	1	0	0	0	0	0	0	0	0	0	0	0	0	0	0	0	0	0	0	0	0	0	0	0	0	0	0	0	0	0	0	0
45	female	89	0	urban	>5'-10'	>5'-10'	>5'-10'	>5'-10'	7	0	1	1	1	0	1	0	0	0	0	0	1	0	0	0	0	0	0	0	0	0	0	0	0	0	0	0	0	0	0	0	0	0	0	0	0	0	0	0	0
46	male	88	0	urban	>5'-10'	≤5'	≤5'	≤5'	29	0	1	1	0	1	0	1	1	0	0	0	0	1	0	0	1	0	0	0	0	0	0	0	0	0	0	0	0	0	0	0	0	0	0	0	0	0	1	1	0
47	female	90	0	urban	>10'-20'	≤5'	>10'-20'	≤5'	42	0	1	0	0	1	0	0	0	0	0	0	0	0	0	0	0	0	0	0	0	0	0	0	0	0	0	0	0	0	0	0	0	1	0	0	1	0	0	0	0
48	female	76	0	peri-urban	>10'-20'	>10'-20'	≤5'	≤5'	15	0	0	0	0	0	0	0	0	0	0	0	0	0	0	0	0	0	0	0	0	0	0	1	0	0	0	0	0	0	0	0	0	0	0	0	0	0	0	0	0
49	female	76	0	peri-urban	>10'-20'	≤5'	>10'-20'	≤5'	17	0	0	0	1	0	0	0	0	0	0	0	0	0	0	0	0	1	0	0	0	0	0	0	0	0	0	0	0	0	0	0	0	0	0	0	0	0	1	0	0
50	male	82	0	peri-urban	>20'-30'	>5'-10'	>20'-30'	>10'-20'	10	0	0	0	1	1	0	1	1	1	0	0	1	0	0	0	1	0	0	0	0	0	0	0	0	0	0	0	0	0	0	0	0	0	0	0	0	0	0	0	1
51	female	91	0	peri-urban	>5'-10'	≤5'	>5'-10'	>10'-20'	7	0	0	0	1	0	0	0	0	1	0	0	0	0	0	0	0	0	0	0	0	0	0	0	0	0	0	0	0	0	0	0	0	0	0	0	0	0	0	0	0
52	female	82	0	urban	>5'-10'	≤5'	≤5'	≤5'	10	0	0	1	1	0	0	0	1	1	0	0	1	0	0	1	0	0	0	0	0	0	0	0	0	0	0	0	0	0	0	0	0	0	0	1	0	0	0	0	1
53	female	93	0	urban	>10'-20'	≤5'	>5'-10'	≤5'	9	0	0	0	1	0	0	0	0	1	0	0	0	0	0	0	0	0	0	0	0	0	0	0	0	0	0	0	0	0	0	0	0	0	0	0	0	0	0	0	1
54	female	90	0	peri-urban	>10'-20'	>5'-10'	>10'-20'	>10'-20'	5	0	0	0	0	1	0	0	0	1	0	0	0	0	0	0	0	0	0	0	0	0	0	0	0	0	0	0	0	0	0	0	0	0	0	0	0	0	0	0	0
55	female	88	0	peri-urban	>20'-30'	≤5'	>20'-30'	≤5'	6	0	0	0	1	0	0	0	1	0	0	0	0	0	0	0	0	0	0	0	0	0	0	0	0	0	0	0	0	0	0	0	0	0	0	0	0	0	0	1	0
56	male	82	0	peri-urban	>10'-20'	≤5'	≤5'	≤5'	7	0	0	0	1	0	0	0	0	0	0	0	0	0	0	0	0	0	0	0	0	0	1	0	0	0	0	0	0	0	0	0	0	0	0	0	0	0	0	1	0
57	male	77	0	urban	>5'-10'	≤5'	≤5'	≤5'	7	0	0	0	0	1	0	0	0	1	0	0	0	1	0	0	1	0	0	0	0	0	0	0	0	0	0	0	0	0	0	0	0	0	0	1	0	0	1	0	0
58	male	67	0	peri-urban	>10'-20'	≤5'	≤5'	≤5'	8	1	0	1	1	0	0	0	1	0	0	0	0	1	1	0	1	0	0	0	0	0	0	0	0	0	0	0	0	0	0	0	0	0	0	0	0	0	1	1	1
59	female	95	0	urban	>5'-10'	≤5'	>5'-10'	>5'-10'	8	0	1	1	1	1	0	0	0	0	0	0	0	0	0	0	0	0	0	0	0	0	0	0	0	0	0	0	0	0	0	0	0	0	0	0	0	0	0	0	1
60	female	96	0	urban	>5'-10'	>5'-10'	>5'-10'	>5'-10'	4	0	0	0	0	0	0	0	0	0	0	0	0	0	0	0	0	0	0	0	0	0	0	0	0	0	0	0	1	0	0	0	0	0	0	0	0	0	0	0	0
61	male	88	0	peri-urban	>10'-20'	≤5'	>5'-10'	>5'-10'	3	0	0	0	1	0	0	0	0	0	0	0	0	0	0	0	0	0	0	0	0	1	0	0	0	0	0	0	0	0	0	0	0	0	0	0	0	0	1	0	0
62	female	85	0	urban	>5'-10'	≤5'	>5'-10'	>5'-10'	4	0	1	0	1	0	0	0	0	1	0	0	0	0	0	0	0	0	0	0	0	0	0	0	0	0	0	0	0	0	0	0	0	0	0	0	0	0	0	0	0
63	male	88	0	urban	>5'-10'	≤5'	>5'-10'	>5'-10'	9	0	0	1	1	0	0	1	0	1	0	0	0	0	0	0	0	0	0	0	0	0	0	0	0	0	0	1	0	0	0	0	0	0	0	1	0	0	0	0	0
64	female	75	0	urban	≤5'	≤5'	≤5'	≤5'	7	0	0	0	0	0	0	0	0	1	0	0	0	0	0	0	0	0	0	0	0	0	0	0	0	0	0	0	0	0	0	0	0	0	0	0	0	0	0	0	0
65	male	89	0	urban	>10'-20'	≤5'	>5'-10'	>5'-10'	6	0	0	0	0	0	0	0	0	0	0	0	0	0	0	0	1	0	0	0	0	0	0	0	0	0	0	0	0	0	0	0	0	0	0	0	0	0	0	1	0
66	female	88	0	peri-urban	>10'-20'	≤5'	>5'-10'	>5'-10'	13	0	0	0	1	0	0	0	0	0	0	0	0	0	0	0	0	0	0	0	0	0	0	0	0	0	0	0	0	0	0	0	0	0	0	0	0	0	0	1	0
67	male	90	0	peri-urban	>10'-20'	≤5'	≤5'	≤5'	8	0	0	1	0	1	0	0	1	0	0	0	1	1	0	0	0	0	0	0	0	0	0	0	0	0	0	0	0	0	0	0	0	0	0	0	0	0	1	1	1
68	male	92	0	urban	>5'-10'	>5'-10'	>5'-10'	>5'-10'	16	0	0	0	0	0	0	0	0	0	0	0	1	0	0	0	0	0	0	0	0	0	0	0	0	0	0	1	0	0	0	0	0	0	0	1	1	0	1	0	0
69	female	73	0	rural	>30'	≤5'	≤5'	≤5'	7	0	0	0	0	1	0	0	0	0	0	0	0	0	0	0	0	0	0	0	0	0	0	0	0	0	0	0	0	0	0	0	0	0	0	0	0	0	0	0	0
70	male	86	0	peri-urban	>10'-20'	>10'-20'	≤5'	≤5'	9	0	0	1	1	0	0	0	0	0	0	0	0	0	0	0	0	0	0	0	0	1	1	0	0	0	0	0	0	0	0	0	0	0	0	0	0	0	0	0	0
71	female	86	0	urban	>5'-10'	≤5'	>5'-10'	>5'-10'	7	0	1	1	1	0	0	0	1	1	0	0	0	1	0	0	0	1	0	0	0	0	0	0	0	0	0	0	0	0	0	0	0	0	0	0	0	0	0	0	0
72	male	90	0	urban	>10'-20'	≤5'	>5'-10'	>5'-10'	5	0	0	0	0	0	0	0	0	0	0	0	0	0	0	0	0	0	0	0	0	0	0	0	0	0	0	0	0	0	0	0	0	0	0	0	1	0	0	0	0
73	female	77	0	rural	>10'-20'	>10'-20'	>10'-20'	>10'-20'	15	0	0	0	0	0	0	0	0	0	0	0	0	0	1	0	1	0	0	0	0	0	0	0	0	0	0	1	0	0	0	0	0	0	0	0	1	0	0	0	0
74	female	87	0	urban	>5'-10'	≤5'	>5'-10'	>5'-10'	6	0	0	0	1	0	0	0	0	0	0	0	0	0	0	0	0	0	0	0	0	0	0	0	0	0	0	0	0	0	0	0	0	0	0	0	0	0	0	0	1
75	male	80	0	rural	>10'-20'	≤5'	>5'-10'	>5'-10'	12	0	0	1	1	0	0	0	1	0	0	0	0	1	0	0	1	0	0	0	0	0	0	0	0	0	0	0	0	0	0	0	0	0	1	0	0	0	0	0	0
76	female	85	0	rural	>10'-20'	≤5'	>5'-10'	>5'-10'	9	0	0	0	1	0	0	0	0	1	0	0	1	0	0	0	0	0	0	0	0	0	0	0	0	0	0	0	0	0	0	0	0	0	0	0	0	0	0	0	1
77	male	98	0	urban	≤5'	≤5'	≤5'	>5'-10'	4	0	0	1	0	0	0	0	0	0	0	0	0	1	0	1	0	0	0	0	0	0	0	0	0	0	0	0	0	0	0	0	0	0	1	0	1	0	0	1	0
78	male	79	0	urban	>5'-10'	≤5'	>5'-10'	>5'-10'	4	0	0	0	1	0	0	0	0	0	0	0	0	0	0	0	1	0	0	0	0	0	0	0	0	0	0	0	0	0	0	0	0	0	0	0	0	0	0	0	0
79	female	85	0	peri-urban	>10'-20'	≤5'	≤5'	≤5'	14	0	0	0	1	0	0	0	0	0	0	0	1	0	0	0	1	0	0	0	0	0	0	0	0	0	0	0	0	0	0	0	0	0	0	0	0	0	0	0	1
80	female	83	0	urban	>5'-10'	≤5'	≤5'	≤5'	10	0	1	1	0	0	0	0	1	1	0	0	0	0	0	1	0	1	0	0	0	0	0	0	0	0	0	0	0	0	0	0	0	0	0	1	1	0	0	0	0
81	male	83	0	urban	>10'-20'	≤5'	≤5'	≤5'	4	0	0	0	1	0	0	0	0	1	0	0	0	0	0	0	0	0	0	0	0	0	0	0	0	0	0	0	0	0	0	0	0	0	0	0	0	0	0	0	0
82	female	77	0	urban	>5'-10'	≤5'	>5'-10'	>5'-10'	5	0	0	0	1	0	0	0	0	0	0	0	0	0	0	1	0	0	0	0	0	0	0	0	0	0	0	0	0	0	0	0	0	0	0	0	0	0	0	0	1
83	male	89	0	urban	>5'-10'	>5'-10'	≤5'	≤5'	9	0	0	0	1	0	0	0	0	1	0	0	0	1	1	0	0	0	0	0	0	0	1	0	0	0	0	0	1	0	0	0	0	0	0	0	1	0	1	0	0
84	female	76	0	urban	≤5'	≤5'	≤5'	≤5'	5	0	0	0	0	1	0	1	1	0	0	0	1	0	0	0	1	0	0	0	0	0	0	0	0	0	0	0	0	0	0	0	0	0	1	0	0	0	0	0	1
85	male	92	0	rural	>10'-20'	≤5'	≤5'	≤5'	19	0	0	0	0	1	0	0	0	1	0	0	0	0	0	0	1	0	0	0	0	0	1	0	0	0	0	0	0	0	0	0	0	0	0	0	0	0	0	0	1
86	male	74	0	urban	>5'-10'	≤5'	≤5'	≤5'	16	0	0	0	0	0	0	0	0	1	0	0	0	1	0	0	1	0	0	0	0	0	0	0	0	1	0	0	0	1	0	0	0	0	0	0	0	0	1	0	0
87	female	84	0	peri-urban	>10'-20'	>10'-20'	≤5'	≤5'	7	0	0	0	1	0	0	0	0	1	0	0	0	0	0	0	0	0	0	0	0	0	0	0	0	0	0	0	0	0	0	0	0	0	0	0	0	0	0	0	0
88	female	93	0	rural	>10'-20'	≤5'	>10'-20'	>5'-10'	8	0	0	0	1	0	0	0	1	1	0	0	0	0	0	0	0	0	0	0	0	0	0	0	0	0	0	0	0	0	0	0	0	0	0	1	0	0	0	0	0
89	female	84	0	urban	>5'-10'	>5'-10'	>5'-10'	≤5'	5	0	0	0	0	0	0	0	0	0	0	0	0	0	0	0	0	0	0	0	0	0	0	0	0	0	0	0	0	0	0	0	0	0	0	0	0	0	1	0	0
90	male	81	0	urban	>5'-10'	≤5'	≤5'	≤5'	6	0	0	0	0	0	0	0	0	0	0	0	0	1	0	0	0	0	0	0	0	0	0	0	0	0	0	0	0	0	0	0	0	0	0	0	0	0	1	0	0
91	female	79	0	urban	≤5'	≤5'	≤5'	>5'-10'	5	0	0	1	1	1	0	0	1	0	0	0	1	0	0	0	1	0	0	0	0	0	0	0	0	0	0	0	0	0	0	0	0	0	0	0	0	0	0	0	0
92	female	78	0	urban	>5'-10'	≤5'	≤5'	≤5'	7	0	0	1	1	0	0	0	0	0	0	0	0	0	0	0	0	0	0	0	0	0	0	0	0	0	0	0	0	0	0	0	0	0	0	0	1	0	0	0	0
93	female	93	0	rural	>10'-20'	≤5'	≤5'	≤5'	10	0	0	0	1	0	0	0	0	1	0	0	1	0	0	0	1	0	0	0	0	0	0	0	0	0	0	0	0	0	0	0	0	0	0	0	0	0	0	0	1
94	male	75	0	rural	>30'	>10'-20'	>10'-20'	>10'-20'	23	0	0	0	1	0	0	0	0	0	0	0	0	0	0	0	0	0	0	0	0	0	0	0	0	0	0	0	0	0	0	0	0	0	0	0	0	0	0	0	0
95	male	92	0	urban	>5'-10'	≤5'	>5'-10'	≤5'	16	0	0	0	1	0	0	0	0	0	0	0	0	0	0	0	0	0	0	0	0	0	0	0	0	0	0	0	0	0	0	0	0	0	0	1	0	0	0	0	0
96	female	82	0	peri-urban	>20'-30'	≤5'	>20'-30'	≤5'	6	0	0	0	0	0	0	0	0	0	0	0	0	0	0	0	0	0	0	0	0	0	0	0	0	0	0	0	0	0	0	0	0	0	0	0	0	0	0	1	0
97	female	89	0	peri-urban	>10'-20'	≤5'	≤5'	≤5'	3	0	0	1	1	1	0	0	1	0	0	0	0	0	0	0	1	0	0	0	0	0	0	0	0	0	0	0	0	0	0	0	0	0	0	0	0	0	0	0	0
98	female	86	0	peri-urban	>10'-20'	≤5'	≤5'	≤5'	5	0	0	0	1	0	0	0	0	0	0	0	0	0	0	0	0	0	0	0	0	0	0	0	0	0	0	0	0	0	0	0	0	0	0	0	0	0	0	0	0
99	male	72	0	urban	>5'-10'	>30'	>5'-10'	≤5'	6	1	1	0	0	0	0	0	1	0	0	0	0	1	0	0	0	0	0	0	0	0	0	0	0	0	0	0	0	1	0	0	0	0	0	1	0	0	1	0	0
100	female	93	0	urban	≤5'	≤5'	≤5'	>5'-10'	27	0	0	1	1	0	0	0	0	1	0	0	0	0	0	0	1	0	0	0	0	0	0	0	0	0	0	0	0	1	0	0	0	1	0	0	0	0	0	0	0
101	male	85	0	peri-urban	>10'-20'	>5'-10'	>10'-20'	>10'-20'	6	0	0	0	1	0	0	0	0	1	0	0	0	0	0	0	0	0	0	0	0	0	0	0	0	0	0	0	0	0	0	0	0	0	0	0	0	0	0	0	0
102	male	78	0	urban	>5'-10'	≤5'	≤5'	≤5'	9	0	1	1	1	1	0	0	0	0	0	0	0	0	0	0	1	0	0	0	0	0	0	0	0	0	0	0	0	0	0	0	0	0	1	0	0	0	0	0	0
103	male	86	0	urban	>10'-20'	>5'-10'	>5'-10'	≤5'	15	0	0	0	0	0	0	0	0	0	0	0	1	0	0	0	0	0	0	0	0	0	0	0	0	0	0	0	0	0	0	0	0	0	0	0	0	0	0	0	0
104	female	91	0	rural	>5'-10'	≤5'	>5'-10'	>5'-10'	5	0	0	0	1	0	0	0	1	0	0	0	0	1	0	0	0	0	0	0	0	0	0	0	0	0	0	0	0	0	0	0	0	0	0	0	0	0	1	0	0
105	male	89	0	urban	>10'-20'	≤5'	≤5'	≤5'	6	0	0	0	1	0	0	0	0	0	0	0	0	0	0	0	0	0	0	0	0	0	0	0	0	0	0	0	0	0	0	0	0	0	0	0	0	0	0	0	0
106	male	87	0	urban	>10'-20'	≤5'	>5'-10'	≤5'	13	0	0	0	1	0	0	0	0	0	0	0	0	0	0	0	0	0	0	0	0	0	0	0	0	0	0	0	0	0	0	0	0	0	0	1	1	0	0	0	0
107	female	82	0	peri-urban	>10'-20'	≤5'	>5'-10'	>5'-10'	21	0	0	0	1	0	0	0	0	0	0	0	1	0	0	0	0	0	0	0	0	0	0	0	0	0	0	0	0	0	0	0	0	0	0	0	0	0	0	0	0
108	male	83	0	urban	>5'-10'	>5'-10'	>5'-10'	>5'-10'	9	0	0	0	1	0	0	0	0	1	0	0	0	0	0	0	0	0	0	0	0	0	0	0	0	0	0	0	0	0	0	0	0	0	0	0	0	0	0	0	0
109	male	97	0	urban	>5'-10'	≤5'	≤5'	≤5'	2	0	0	0	1	0	0	0	1	0	0	0	0	0	0	0	1	0	0	0	0	0	0	0	0	0	0	0	0	0	0	0	0	0	0	0	0	0	0	0	1
110	female	87	0	urban	>10'-20'	>5'-10'	>5'-10'	>5'-10'	5	0	0	0	0	0	0	0	0	0	0	0	0	0	0	0	0	0	0	0	0	0	0	0	0	0	0	0	0	0	0	0	0	0	0	0	0	0	0	1	0
111	male	37	1	urban	>5'-10'	>10'-20'	≤5'	≤5'	11	0	1	0	0	0	0	0	0	1	0	0	0	0	0	0	0	0	0	0	0	0	0	0	0	1	0	0	0	0	0	0	0	0	0	0	0	0	0	0	0
112	female	77	0	peri-urban	>10'-20'	>5'-10'	>5'-10'	>5'-10'	6	0	1	0	1	0	0	0	0	1	0	0	1	0	0	0	0	0	0	0	0	0	0	0	0	0	0	0	0	0	0	0	0	0	0	0	0	0	0	0	1
113	female	95	0	rural	>5'-10'	>5'-10'	>5'-10'	>5'-10'	30	0	0	1	0	1	1	0	1	1	0	0	0	0	0	0	1	0	0	0	0	0	0	0	0	0	0	0	0	0	0	0	0	0	0	0	1	0	0	0	0
114	female	86	0	peri-urban	>5'-10'	≤5'	>5'-10'	>5'-10'	9	0	0	0	1	0	0	0	0	0	0	0	1	0	0	0	0	0	0	0	0	0	0	0	0	0	0	0	0	0	0	0	0	0	0	0	0	0	1	0	1
115	female	81	0	rural	>10'-20'	>5'-10'	>20'-30'	>10'-20'	4	0	0	0	1	1	0	0	1	0	0	0	0	0	0	0	0	0	0	0	0	0	0	0	0	0	0	0	0	0	0	0	0	0	0	0	0	0	0	0	0
116	male	84	0	peri-urban	>10'-20'	≤5'	≤5'	≤5'	26	0	0	0	1	0	0	0	1	1	0	0	0	0	0	0	0	0	0	0	0	0	1	0	0	0	0	0	0	0	0	0	0	0	0	0	0	0	1	0	0
117	male	71	0	peri-urban	>10'-20'	≤5'	≤5'	≤5'	9	0	0	0	1	0	0	0	0	0	0	0	0	1	0	0	0	0	0	0	0	0	0	0	0	0	0	0	0	0	0	0	0	0	0	0	0	0	0	1	0
118	male	90	0	peri-urban	>10'-20'	≤5'	≤5'	≤5'	5	0	0	0	0	0	0	0	0	0	0	0	0	0	0	0	0	0	0	0	0	0	0	0	0	0	0	0	0	0	0	0	0	0	1	0	0	0	0	0	1
119	male	86	0	peri-urban	>10'-20'	≤5'	≤5'	≤5'	5	0	0	1	1	0	0	1	1	0	0	0	0	0	0	0	0	0	0	0	0	0	0	0	0	0	0	0	0	1	0	0	0	0	0	1	1	0	0	1	0
120	male	77	0	rural	>10'-20'	≤5'	≤5'	≤5'	9	0	0	0	0	0	0	0	0	1	0	0	0	0	0	0	0	0	0	0	0	0	0	0	0	0	0	0	0	0	0	0	0	0	0	0	0	0	0	0	0
121	female	82	0	urban	>10'-20'	≤5'	>5'-10'	>5'-10'	10	0	0	1	0	0	0	0	0	0	0	0	1	0	0	0	0	0	0	0	0	0	0	0	0	0	0	0	0	0	0	0	0	0	0	0	0	0	0	0	1
122	female	88	0	urban	>10'-20'	>5'-10'	≤5'	≤5'	14	0	0	0	0	0	0	0	0	1	0	0	0	1	0	0	0	0	0	0	0	0	0	0	0	0	0	0	0	0	0	0	0	0	0	0	0	0	1	0	0
123	female	80	0	urban	>10'-20'	>10'-20'	>5'-10'	≤5'	17	0	0	0	1	1	0	0	0	0	0	0	0	0	0	0	0	0	0	0	0	0	0	0	0	0	0	0	0	0	0	0	0	0	0	0	1	0	0	0	0
124	female	94	0	urban	>10'-20'	≤5'	>5'-10'	>5'-10'	7	0	0	0	0	0	0	0	0	0	0	0	0	0	0	0	0	0	0	0	0	0	0	0	0	0	0	0	0	0	0	0	0	0	0	0	0	0	0	0	1
125	male	77	0	peri-urban	>5'-10'	≤5'	>5'-10'	≤5'	7	1	1	1	1	0	0	0	0	0	0	0	0	0	0	0	0	0	0	0	0	0	0	0	0	0	0	0	0	0	0	0	0	0	0	0	0	0	0	0	0
126	male	85	0	urban	>5'-10'	≤5'	≤5'	≤5'	12	0	0	0	1	0	0	0	0	0	0	0	0	1	0	0	0	0	0	0	0	0	0	0	0	0	0	0	0	0	0	0	0	0	0	0	0	0	1	0	1
127	male	93	0	urban	>10'-20'	≤5'	>5'-10'	>5'-10'	4	0	0	0	1	0	0	0	0	0	0	0	0	0	0	0	0	0	0	0	0	0	0	0	0	0	0	0	0	0	0	0	0	0	0	0	0	0	0	0	0
128	male	92	0	peri-urban	≤5'	≤5'	≤5'	≤5'	3	0	0	0	1	1	0	0	0	0	0	0	0	0	0	0	1	0	0	0	0	0	0	0	0	0	0	0	0	0	0	0	0	0	0	0	0	0	1	0	0
129	female	90	0	urban	>10'-20'	≤5'	>5'-10'	>5'-10'	8	0	0	0	0	0	0	0	0	0	0	0	0	0	0	0	1	0	0	0	0	0	0	0	0	0	0	0	0	0	0	0	0	0	0	1	0	0	0	0	0
130	female	83	0	peri-urban	≤5'	≤5'	≤5'	≤5'	8	0	0	0	1	0	0	0	0	0	0	0	0	0	0	0	0	0	0	0	0	0	0	0	0	0	0	0	0	0	0	0	0	0	0	0	0	0	0	0	1
131	male	85	0	peri-urban	>10'-20'	≤5'	≤5'	≤5'	11	0	0	0	1	0	0	0	0	0	0	0	0	0	0	0	1	0	0	0	0	0	0	0	0	0	0	0	0	0	0	0	0	0	0	0	0	0	0	0	0
132	female	96	0	peri-urban	>10'-20'	>20'-30'	≤5'	≤5'	7	0	0	0	0	0	0	0	0	0	0	0	1	0	0	0	0	0	0	0	0	0	0	0	0	0	0	1	0	0	0	0	0	0	0	0	0	0	0	0	0
133	male	87	0	urban	>5'-10'	≤5'	≤5'	≤5'	9	0	0	0	0	0	0	0	0	0	0	0	0	0	0	0	0	0	0	0	0	0	0	0	0	0	0	0	0	0	0	0	0	0	0	0	1	0	0	0	0
134	female	76	0	urban	≤5'	>5'-10'	≤5'	≤5'	10	0	0	0	0	0	0	0	0	0	0	0	1	0	0	0	1	0	0	0	0	0	0	0	0	0	0	0	0	1	0	0	0	0	0	0	0	0	0	0	1
135	male	74	0	urban	>5'-10'	>5'-10'	≤5'	≤5'	14	0	0	0	0	0	0	0	0	0	0	0	0	0	0	0	0	0	0	0	0	0	0	0	0	0	0	0	0	0	0	0	0	0	0	0	0	0	0	1	0
136	female	94	0	peri-urban	>20'-30'	≤5'	≤5'	≤5'	3	0	0	1	0	0	0	0	0	0	0	0	0	0	0	0	0	0	0	0	0	0	0	0	0	0	0	0	0	0	0	0	0	0	0	0	0	0	0	0	0
137	male	91	0	urban	≤5'	≤5'	≤5'	>5'-10'	6	0	0	0	0	0	0	0	0	0	0	0	0	0	0	0	0	0	0	0	0	0	0	0	0	0	0	0	0	0	0	0	0	0	1	0	0	1	0	1	0
138	male	78	0	peri-urban	>5'-10'	>5'-10'	>5'-10'	>5'-10'	5	0	0	1	1	0	0	0	0	0	0	0	0	1	0	0	0	0	0	0	0	0	0	0	0	0	0	0	0	0	0	0	0	0	0	0	0	1	1	0	0
139	female	51	0	rural	>10'-20'	>10'-20'	>5'-10'	>5'-10'	7	0	0	0	0	1	0	1	0	0	0	0	0	0	0	1	0	0	0	0	0	0	0	0	0	0	0	0	1	0	0	0	0	0	0	0	0	0	0	0	0
140	female	95	0	urban	≤5'	≤5'	≤5'	≤5'	45	0	0	0	0	0	0	0	0	0	0	0	0	0	0	0	0	0	0	0	0	0	0	0	0	0	0	0	0	0	0	0	0	0	0	0	0	0	0	0	1
141	male	73	0	urban	>5'-10'	≤5'	>5'-10'	>5'-10'	8	1	1	0	1	0	0	1	1	1	0	0	0	0	0	0	1	0	0	0	0	0	1	0	0	0	0	0	0	0	0	0	0	0	0	0	0	0	1	0	1
142	male	68	0	urban	>5'-10'	≤5'	≤5'	≤5'	6	0	0	0	0	0	0	0	0	0	0	0	1	1	0	0	0	0	0	0	0	0	0	0	0	0	0	0	0	0	0	0	0	0	1	0	0	0	1	0	0
143	male	67	0	urban	>10'-20'	≤5'	>5'-10'	≤5'	22	0	0	0	0	1	0	0	1	0	0	0	0	0	0	0	0	0	0	0	0	0	0	0	0	0	0	0	0	0	0	0	0	0	0	0	0	0	0	0	0
144	male	82	0	rural	>10'-20'	>30'	>10'-20'	>10'-20'	5	0	0	0	1	0	0	0	0	0	0	0	0	0	0	0	0	0	0	0	0	0	0	0	0	0	0	0	0	0	0	0	0	0	0	0	0	0	0	0	0
145	male	77	0	peri-urban	>5'-10'	≤5'	≤5'	≤5'	8	0	0	0	0	0	0	1	0	1	0	0	0	0	0	0	0	0	0	0	0	0	0	0	0	0	0	0	0	0	0	0	0	0	0	0	0	0	0	0	1
146	male	81	0	peri-urban	>5'-10'	≤5'	≤5'	≤5'	6	0	0	0	1	0	0	0	0	0	0	0	1	0	1	0	0	0	0	0	0	0	0	0	0	0	0	0	0	0	0	0	0	0	0	0	0	0	1	0	1
147	male	62	0	urban	≤5'	>5'-10'	≤5'	>5'-10'	5	0	0	1	0	0	0	0	1	0	0	0	1	0	0	0	1	0	0	0	0	1	1	0	0	0	0	0	0	0	0	0	0	0	1	0	0	0	0	0	1
148	male	72	0	urban	>5'-10'	≤5'	≤5'	≤5'	10	0	1	0	0	0	0	0	0	0	0	0	0	0	0	0	0	0	0	0	0	0	0	0	0	0	0	0	0	0	0	0	0	0	0	0	0	0	0	0	1
149	female	84	0	urban	>5'-10'	>10'-20'	>5'-10'	≤5'	12	0	0	0	1	1	1	0	0	0	0	0	0	0	0	0	0	0	0	0	0	0	0	0	0	0	0	0	0	1	0	0	0	0	0	0	0	0	0	0	0
150	female	87	0	peri-urban	>20'-30'	≤5'	>20'-30'	≤5'	11	0	0	1	1	0	0	0	0	0	0	0	0	0	0	0	0	0	0	0	0	0	0	0	0	0	0	1	1	0	0	0	0	0	0	0	1	0	0	0	0
151	male	77	0	peri-urban	>5'-10'	≤5'	>5'-10'	>10'-20'	4	0	0	0	1	0	0	0	1	0	0	0	0	0	0	0	0	0	0	0	0	0	0	0	0	0	0	0	0	0	0	0	0	0	0	0	0	0	0	0	0
152	male	85	0	urban	>10'-20'	≤5'	>5'-10'	>5'-10'	4	0	0	0	1	0	0	0	0	0	0	0	1	0	0	0	0	0	0	0	0	0	0	0	0	0	0	0	0	0	0	0	0	0	0	1	0	0	0	0	1
153	female	94	0	urban	>5'-10'	≤5'	>5'-10'	>5'-10'	36	0	0	0	1	0	0	0	0	0	0	0	1	0	0	0	0	0	0	0	0	0	0	0	0	0	0	0	0	0	0	0	0	0	0	0	0	0	0	0	0
154	female	80	0	peri-urban	>10'-20'	≤5'	≤5'	≤5'	7	0	0	0	0	0	0	0	0	0	0	0	1	0	0	0	0	0	0	0	0	1	1	0	0	0	0	0	0	0	0	0	0	0	0	0	0	0	0	0	0
155	female	85	0	peri-urban	>20'-30'	≤5'	>10'-20'	>10'-20'	6	0	0	0	1	0	0	0	0	1	0	0	0	0	0	0	1	0	0	0	0	0	0	0	0	0	0	0	0	0	0	0	0	0	0	1	0	0	0	0	0
156	female	97	0	urban	>10'-20'	>5'-10'	≤5'	≤5'	5	0	0	1	1	1	0	0	0	1	0	0	0	0	0	0	0	0	0	0	0	0	0	0	0	0	0	0	0	0	0	0	0	0	0	0	0	0	0	0	0
157	female	70	0	urban	>5'-10'	≤5'	>5'-10'	>5'-10'	3	0	0	1	1	0	0	0	0	0	0	0	1	1	0	0	0	0	0	0	0	0	0	0	0	0	0	0	0	0	0	0	0	0	0	0	0	0	1	1	0
158	female	82	0	urban	>10'-20'	≤5'	>5'-10'	>5'-10'	6	0	0	0	1	0	0	0	0	0	0	0	0	0	0	0	0	0	0	0	0	0	0	0	0	0	0	0	0	0	0	0	0	0	0	0	0	0	0	0	0
159	male	84	0	rural	>10'-20'	≤5'	>10'-20'	≤5'	16	0	0	0	1	1	0	0	0	0	0	0	1	0	0	0	0	0	0	0	0	0	0	0	0	0	0	0	0	0	0	0	0	0	0	0	0	0	0	1	1
160	female	84	0	urban	>5'-10'	≤5'	≤5'	≤5'	4	0	0	0	1	0	0	0	1	0	0	0	0	0	0	0	0	0	0	0	0	0	0	0	0	0	0	0	0	0	0	0	0	0	0	0	0	0	0	0	1
161	female	79	0	urban	>5'-10'	>5'-10'	>5'-10'	>5'-10'	1	0	0	0	0	0	0	0	0	0	0	0	0	0	0	0	0	0	0	0	0	0	0	0	0	0	0	0	0	0	0	0	0	0	0	0	0	0	0	0	0
162	female	91	0	urban	>5'-10'	>5'-10'	>5'-10'	>5'-10'	4	0	0	0	1	1	0	0	0	0	0	1	0	0	0	0	0	0	0	0	0	0	0	0	0	0	0	0	0	0	0	0	0	1	0	0	0	0	0	0	0
163	male	85	0	urban	>10'-20'	≤5'	≤5'	≤5'	6	0	0	0	0	1	0	0	1	0	0	0	0	0	0	0	0	0	0	0	0	0	0	0	0	0	0	1	0	0	0	0	0	0	0	0	0	0	0	0	0
164	female	90	0	peri-urban	≤5'	≤5'	≤5'	≤5'	8	0	0	0	0	0	0	0	1	0	0	0	0	0	0	0	0	0	0	0	0	0	0	0	0	0	0	0	0	0	0	0	0	0	0	0	1	0	0	0	1
165	female	76	0	peri-urban	>10'-20'	>5'-10'	>5'-10'	>5'-10'	4	0	1	0	1	0	0	0	0	0	0	0	0	0	0	0	0	0	0	0	0	0	0	0	0	0	0	0	0	0	0	0	0	0	0	0	0	0	0	0	0
166	male	77	0	peri-urban	>10'-20'	≤5'	≤5'	≤5'	5	0	0	1	0	0	0	0	0	0	0	0	0	0	0	0	0	0	0	0	0	0	0	0	0	0	0	0	0	0	0	0	0	0	1	0	0	0	0	0	0
167	female	83	0	rural	>10'-20'	≤5'	>5'-10'	>5'-10'	7	0	0	1	0	1	0	0	0	0	0	0	1	0	0	0	0	0	0	0	0	0	0	0	0	0	0	0	0	0	0	0	0	0	0	0	0	0	0	0	0
168	male	68	0	peri-urban	>10'-20'	≤5'	≤5'	≤5'	3	0	1	0	1	1	0	0	0	0	0	0	0	0	0	0	0	0	0	0	0	0	0	0	0	0	0	0	0	0	0	0	0	0	0	0	0	0	0	0	0
169	female	79	0	urban	>10'-20'	>5'-10'	≤5'	≤5'	1	0	0	0	0	0	0	0	1	0	0	0	0	1	0	0	0	0	0	0	0	0	0	0	0	0	0	0	0	0	0	0	0	0	0	0	0	0	1	0	0
170	female	76	0	urban	>10'-20'	≤5'	≤5'	≤5'	3	0	0	0	0	0	0	1	0	1	0	0	1	0	0	0	1	0	0	0	0	0	0	0	0	0	1	0	0	0	0	0	0	0	0	0	0	0	0	0	0
171	female	86	0	urban	>10'-20'	≤5'	≤5'	≤5'	7	1	1	1	0	1	0	0	0	0	0	0	0	0	0	0	0	0	0	0	0	0	0	0	0	0	0	0	0	0	0	0	0	0	0	0	0	0	0	0	0
172	female	86	0	rural	>10'-20'	≤5'	>10'-20'	>10'-20'	5	0	0	0	1	0	0	0	0	0	0	0	0	0	0	0	0	0	0	0	0	0	1	0	0	0	0	0	0	0	0	0	0	0	0	0	1	0	0	0	0
173	female	81	0	rural	>10'-20'	≤5'	>10'-20'	>10'-20'	10	0	0	1	1	0	0	0	0	0	0	0	1	0	0	0	1	0	0	0	0	0	0	0	0	0	0	0	0	0	0	0	0	0	0	0	0	0	0	1	0
174	female	87	0	urban	>5'-10'	>5'-10'	>5'-10'	>10'-20'	11	0	0	0	1	1	0	0	0	0	0	0	0	1	0	0	0	0	0	0	0	0	0	0	0	0	0	1	0	0	0	0	0	0	0	1	1	0	1	0	0
175	male	85	0	peri-urban	>10'-20'	>5'-10'	>5'-10'	>5'-10'	22	0	0	1	1	0	0	0	1	0	0	0	1	0	0	0	1	0	0	0	0	0	0	0	0	1	0	0	0	0	0	0	0	0	0	0	0	0	0	0	1
176	male	86	0	rural	>10'-20'	>10'-20'	>10'-20'	>10'-20'	9	0	0	0	1	0	0	0	0	0	0	0	0	1	0	0	0	0	0	0	0	0	0	1	0	0	0	0	0	0	0	0	0	0	0	0	0	0	0	1	0
177	male	68	0	urban	>5'-10'	≤5'	>5'-10'	>5'-10'	28	0	0	0	0	0	0	0	0	1	0	0	0	0	0	0	0	0	0	0	0	0	0	0	0	1	0	0	0	0	0	0	0	0	0	0	0	0	0	1	0
178	male	93	0	peri-urban	>10'-20'	>5'-10'	≤5'	≤5'	10	0	1	0	0	1	0	0	0	0	0	0	0	0	0	0	0	0	0	0	0	0	0	0	0	0	0	0	0	0	0	0	0	0	0	0	0	0	0	0	0
179	female	97	0	urban	>5'-10'	≤5'	>5'-10'	≤5'	6	0	0	1	0	0	0	0	0	0	0	0	0	0	0	1	0	1	0	0	0	0	0	0	0	0	0	0	0	1	0	0	0	0	0	0	0	0	0	1	0
180	male	91	0	urban	>5'-10'	≤5'	>5'-10'	>5'-10'	10	0	0	0	1	1	0	0	0	0	0	0	0	0	0	0	0	0	0	0	0	0	0	0	0	0	0	0	0	0	0	0	0	0	0	0	0	0	0	0	0
181	female	75	0	rural	>10'-20'	>10'-20'	>20'-30'	>10'-20'	6	0	0	1	1	0	1	0	0	1	0	0	1	0	0	0	1	0	0	0	0	0	0	0	0	0	0	0	1	0	0	0	0	0	0	0	1	0	0	0	0
182	male	82	0	urban	>5'-10'	>5'-10'	>5'-10'	>5'-10'	4	0	0	1	1	0	0	0	1	0	0	0	0	0	0	0	0	0	0	0	0	0	0	0	0	0	0	0	0	0	0	0	0	0	0	0	0	0	0	0	0
183	female	80	0	urban	>5'-10'	≤5'	>5'-10'	>5'-10'	10	0	0	0	1	0	1	0	0	0	0	0	1	0	0	0	0	0	0	0	0	0	0	0	0	1	0	0	0	0	0	0	0	0	0	0	0	0	0	0	0
184	male	93	0	rural	>5'-10'	>5'-10'	>5'-10'	>5'-10'	8	0	0	0	0	0	0	0	0	0	0	0	0	0	0	0	0	0	0	0	0	0	1	0	0	0	1	0	0	0	0	0	0	0	0	0	0	1	0	0	0
185	female	86	0	urban	>10'-20'	≤5'	>5'-10'	>5'-10'	38	0	0	0	0	0	0	0	1	0	0	0	1	0	0	0	0	0	0	0	0	0	0	0	0	0	0	0	0	0	0	0	0	0	0	0	0	0	1	0	0
186	female	93	0	urban	>5'-10'	>5'-10'	>5'-10'	>5'-10'	15	0	0	0	0	0	0	0	0	0	0	0	0	0	0	0	0	0	0	0	0	0	0	0	0	0	0	0	0	0	0	0	0	0	0	1	0	0	0	1	0
187	female	75	0	peri-urban	>10'-20'	≤5'	≤5'	≤5'	10	0	0	0	0	0	0	0	0	0	0	0	0	0	0	0	0	0	0	0	0	0	1	0	0	0	0	0	0	0	0	0	0	0	0	0	0	0	0	0	0
188	male	78	0	peri-urban	>10'-20'	>30'	>5'-10'	>5'-10'	7	0	1	0	0	0	0	1	1	1	0	0	1	1	1	0	1	0	0	0	0	0	0	0	0	0	0	0	0	0	0	0	0	0	0	0	0	0	1	0	0
189	female	95	0	peri-urban	>5'-10'	≤5'	>5'-10'	>5'-10'	4	0	0	0	1	0	0	0	0	0	0	0	0	0	0	0	0	0	0	0	0	0	0	0	0	0	0	0	0	0	0	0	0	0	0	0	0	0	0	0	0
190	male	77	0	rural	>20'-30'	>10'-20'	>10'-20'	>10'-20'	9	0	0	1	1	0	1	0	0	1	0	0	1	1	1	0	0	0	0	0	0	0	0	0	0	0	0	0	1	0	0	0	0	0	0	0	0	0	1	1	1
191	female	62	0	peri-urban	>10'-20'	≤5'	>5'-10'	>5'-10'	11	0	1	0	1	1	0	0	0	0	0	0	0	0	0	0	0	0	0	0	0	0	0	0	0	0	0	0	0	0	0	0	0	0	0	0	0	0	0	0	0
192	female	84	0	peri-urban	>10'-20'	≤5'	>10'-20'	>10'-20'	2	0	0	1	1	0	0	0	0	0	0	0	1	0	0	0	0	0	0	0	0	0	0	0	0	0	0	0	0	0	0	0	0	0	0	0	0	0	0	0	0
193	female	94	0	urban	>10'-20'	≤5'	>5'-10'	>5'-10'	19	0	0	0	1	0	0	0	1	0	0	0	1	0	0	0	0	0	0	0	0	0	0	0	0	0	0	0	0	0	0	0	0	0	0	0	1	0	0	0	1
194	male	86	0	peri-urban	>10'-20'	≤5'	>5'-10'	>5'-10'	9	0	0	0	0	0	0	0	0	0	0	0	0	0	0	0	0	0	0	0	0	0	0	0	0	0	0	0	0	0	0	0	0	0	0	0	0	0	0	0	0
195	female	92	0	urban	>5'-10'	>5'-10'	>5'-10'	≤5'	7	0	0	0	0	0	0	0	0	0	0	0	0	0	0	0	0	0	0	0	0	0	0	0	0	0	0	0	0	0	0	0	0	0	0	0	0	0	0	1	0
196	male	89	0	urban	>10'-20'	≤5'	>5'-10'	>5'-10'	3	0	0	0	1	1	0	0	0	1	0	0	0	0	0	0	0	0	0	0	0	0	0	0	0	0	0	0	0	0	0	0	0	0	0	0	0	0	0	0	0
197	male	58	0	urban	>20'-30'	>10'-20'	>10'-20'	>10'-20'	6	0	1	0	0	0	0	0	1	0	0	0	0	0	0	0	0	0	0	0	0	0	0	0	0	0	0	0	0	0	0	0	0	0	0	0	0	0	0	0	0
198	male	82	0	peri-urban	>10'-20'	≤5'	≤5'	≤5'	6	0	1	1	1	1	0	1	0	0	0	0	0	0	0	0	0	0	0	0	0	0	0	0	0	0	0	0	0	0	0	0	0	0	1	0	0	0	0	0	0
199	male	79	0	peri-urban	>10'-20'	>10'-20'	>10'-20'	>5'-10'	4	0	0	1	1	1	0	0	0	0	0	0	1	0	0	0	0	0	0	0	0	0	0	0	0	0	0	0	0	0	0	0	0	0	0	0	0	0	0	0	1
200	male	77	0	peri-urban	>10'-20'	≤5'	>5'-10'	>5'-10'	6	1	1	1	1	0	0	0	0	0	0	0	1	0	0	0	1	0	0	0	0	0	0	0	0	0	0	0	0	0	0	0	0	0	0	0	0	0	0	0	1
201	male	68	0	peri-urban	>10'-20'	>5'-10'	>5'-10'	>5'-10'	3	0	0	0	1	0	0	0	0	0	0	0	0	0	0	0	0	0	0	0	1	0	0	0	0	0	0	0	0	0	0	0	0	0	0	0	0	0	0	0	0
202	male	79	0	peri-urban	>10'-20'	≤5'	≤5'	≤5'	17	0	1	1	1	1	0	0	0	0	0	0	1	1	0	0	1	0	0	0	0	0	0	0	0	1	0	0	0	0	0	0	0	0	0	0	0	0	0	0	1
203	female	69	0	urban	>5'-10'	≤5'	≤5'	≤5'	37	0	0	1	1	0	0	0	0	0	0	0	1	1	1	0	1	0	0	0	0	0	0	0	0	1	0	0	1	0	0	0	0	1	1	0	0	0	0	0	0
204	male	75	0	rural	≤5'	≤5'	>20'-30'	≤5'	13	0	0	1	1	0	0	0	1	0	0	0	0	1	1	0	1	0	0	0	0	0	0	0	0	0	0	0	0	0	0	0	0	0	0	0	0	0	1	0	1
205	male	74	0	urban	>10'-20'	≤5'	>5'-10'	>5'-10'	1	0	0	0	1	1	0	0	1	0	0	0	0	0	0	0	0	1	0	0	0	0	0	0	0	0	0	0	0	0	0	0	0	0	0	0	0	0	0	0	0
206	male	90	0	peri-urban	>5'-10'	>5'-10'	≤5'	≤5'	5	0	0	1	1	0	0	0	1	1	0	0	1	0	0	0	0	0	0	0	0	0	0	0	0	0	0	0	0	0	0	0	0	0	0	0	0	0	0	0	1
207	female	84	0	urban	>5'-10'	≤5'	≤5'	≤5'	12	0	0	0	1	0	0	0	1	0	1	1	0	0	0	0	0	0	0	0	0	0	0	0	0	0	0	0	0	0	0	0	0	0	0	1	0	0	0	0	0
208	male	68	0	rural	>5'-10'	>5'-10'	>5'-10'	>5'-10'	10	1	1	0	1	0	0	0	0	0	0	0	0	0	0	0	0	0	0	0	0	0	0	0	0	0	0	0	0	0	0	0	0	0	0	0	0	0	0	0	0
209	male	91	0	peri-urban	>10'-20'	≤5'	≤5'	≤5'	7	0	1	1	1	1	0	0	1	0	0	0	1	0	0	0	1	0	0	0	0	0	0	0	0	0	0	0	0	0	0	0	0	0	0	1	0	0	0	0	0
210	female	78	0	peri-urban	>10'-20'	≤5'	≤5'	≤5'	6	0	0	0	1	1	0	0	0	1	0	0	0	0	0	0	0	0	0	0	0	0	0	0	0	0	0	0	1	0	0	0	0	0	0	0	0	0	0	0	0
211	male	44	0	urban	≤5'	≤5'	≤5'	≤5'	4	1	1	1	1	1	0	0	1	0	0	0	0	0	0	0	0	0	0	0	0	0	0	0	0	0	0	0	0	0	0	0	0	1	0	0	0	0	0	0	0
212	male	90	0	peri-urban	>10'-20'	>10'-20'	≤5'	≤5'	22	0	0	0	1	0	0	0	1	1	0	0	0	0	0	0	0	0	0	0	0	0	0	0	0	0	0	0	0	0	0	0	0	0	0	0	0	0	0	1	0
213	female	86	0	peri-urban	>10'-20'	>5'-10'	>5'-10'	>5'-10'	5	0	0	1	1	0	0	0	0	1	0	0	0	0	0	0	0	0	0	0	0	0	0	0	0	0	1	0	0	1	0	0	0	0	0	0	0	0	0	0	0
214	male	83	0	peri-urban	>10'-20'	≤5'	≤5'	≤5'	5	0	0	0	0	1	0	0	0	0	0	0	1	0	0	0	0	0	0	0	0	0	0	0	0	0	0	0	0	0	0	0	0	0	0	0	0	0	0	0	1
215	male	71	0	urban	>5'-10'	≤5'	>5'-10'	>5'-10'	15	0	1	0	1	1	0	0	0	0	0	0	0	0	0	0	0	0	0	0	0	0	0	0	0	0	0	0	0	0	0	0	0	0	0	0	0	0	0	0	0
216	female	89	0	urban	>5'-10'	>5'-10'	>5'-10'	≤5'	7	0	0	0	0	0	0	0	0	1	0	0	0	0	0	0	0	0	0	0	0	0	0	0	0	0	0	0	0	0	0	0	0	0	0	0	0	0	0	1	0
217	female	86	0	peri-urban	>20'-30'	>20'-30'	>10'-20'	>10'-20'	5	0	0	0	1	0	0	0	0	0	0	0	0	1	0	1	0	0	0	0	0	0	0	0	0	0	0	0	0	0	0	0	0	0	0	0	0	0	1	0	0
218	male	83	0	peri-urban	>10'-20'	≤5'	>5'-10'	>5'-10'	2	0	0	0	1	0	0	0	1	1	0	0	1	0	0	0	0	0	0	0	0	0	0	0	0	0	0	0	0	0	0	0	0	1	0	1	0	0	0	1	1
219	female	91	0	peri-urban	>10'-20'	>5'-10'	≤5'	≤5'	5	0	0	0	0	0	0	0	1	1	0	0	0	0	0	0	0	0	0	0	0	0	0	0	0	0	0	0	0	0	0	0	0	0	0	0	0	0	0	0	0
220	male	67	0	peri-urban	>10'-20'	≤5'	>5'-10'	>5'-10'	14	0	1	0	1	1	0	0	0	0	0	0	0	1	1	0	1	0	0	0	0	0	0	0	0	0	0	0	0	0	0	0	0	0	0	0	0	0	1	0	0
221	male	87	0	peri-urban	>10'-20'	>5'-10'	>5'-10'	>5'-10'	3	0	0	1	1	1	0	0	0	0	0	0	0	0	0	0	1	1	0	0	0	0	0	0	0	0	0	1	0	0	0	0	0	0	0	0	0	0	0	1	0
222	male	85	0	urban	>5'-10'	≤5'	≤5'	≤5'	26	0	0	0	1	0	0	0	1	0	0	1	1	0	0	0	0	0	0	0	0	0	0	0	0	1	0	0	0	0	0	0	0	0	0	0	0	0	0	0	0
223	male	76	0	peri-urban	>10'-20'	≤5'	≤5'	≤5'	12	0	0	0	0	0	0	0	0	0	0	0	0	0	0	0	0	0	0	0	0	0	0	0	0	0	0	0	0	0	0	0	0	0	0	0	0	0	0	0	0
224	female	88	0	urban	>5'-10'	>5'-10'	>5'-10'	>5'-10'	15	0	0	0	1	1	1	0	0	0	0	0	1	0	0	0	0	0	0	0	0	0	0	0	0	0	0	1	0	0	0	0	0	0	0	0	0	0	0	0	0
225	female	82	0	urban	≤5'	≤5'	≤5'	>5'-10'	7	0	0	0	1	0	0	0	0	1	0	0	0	0	0	0	0	0	0	0	0	0	0	0	0	0	0	0	0	0	0	0	0	0	0	0	0	0	1	1	0
226	male	64	0	peri-urban	>10'-20'	≤5'	>5'-10'	>5'-10'	5	0	1	0	0	0	0	0	0	0	0	0	0	0	0	0	0	0	0	0	0	0	0	0	0	0	0	0	0	0	0	0	0	0	0	0	0	0	0	0	1
227	male	42	0	peri-urban	>10'-20'	≤5'	>5'-10'	>5'-10'	4	0	0	0	0	0	0	0	0	0	0	0	0	0	0	0	1	0	0	0	0	0	0	0	0	0	0	0	0	0	0	0	0	0	0	0	0	0	0	0	0
228	male	87	0	urban	>5'-10'	>5'-10'	≤5'	≤5'	10	0	0	0	1	0	0	0	0	0	0	0	0	0	0	0	0	0	0	0	0	0	0	0	0	0	0	0	0	0	0	0	0	0	0	0	0	0	0	0	0
229	female	91	0	peri-urban	>10'-20'	>5'-10'	>5'-10'	>5'-10'	5	0	0	1	1	0	0	0	0	1	0	0	1	1	0	0	1	0	0	0	0	0	0	0	0	0	0	1	0	0	0	0	0	0	0	0	0	0	1	0	0
230	male	86	0	peri-urban	>10'-20'	≤5'	≤5'	≤5'	7	0	0	1	1	1	0	0	0	1	0	0	0	1	1	0	0	0	0	0	0	0	0	0	0	0	0	0	0	0	0	0	0	0	0	0	0	0	1	0	1
231	female	92	0	peri-urban	>5'-10'	>10'-20'	≤5'	≤5'	9	0	0	1	0	1	0	0	0	0	0	0	0	0	0	0	0	0	0	0	0	0	0	0	0	0	0	0	0	0	0	0	0	0	0	0	0	0	0	0	0
232	female	84	0	rural	>30'	>5'-10'	>5'-10'	≤5'	13	0	0	0	1	0	0	0	0	0	0	0	0	0	0	0	0	0	0	0	0	0	0	0	0	0	0	0	0	0	0	0	0	0	0	0	0	0	1	1	1
233	female	97	0	urban	>5'-10'	≤5'	≤5'	≤5'	2	0	0	1	0	1	1	0	0	0	0	0	0	0	0	0	1	0	0	0	0	0	0	0	0	0	0	0	0	1	0	0	0	0	1	0	0	0	0	0	0
234	female	89	0	urban	≤5'	>5'-10'	≤5'	>5'-10'	5	0	0	1	1	0	0	0	1	0	0	0	0	0	0	0	0	0	0	0	0	0	0	0	0	0	0	0	0	0	0	0	0	0	0	0	0	0	0	0	0
235	female	97	0	urban	≤5'	>5'-10'	≤5'	>5'-10'	7	0	0	0	0	0	0	0	0	0	0	0	0	0	0	0	0	0	0	0	0	0	0	0	0	0	0	0	0	0	0	0	0	0	1	0	0	0	0	0	0
236	male	94	0	peri-urban	>20'-30'	>5'-10'	>5'-10'	>5'-10'	6	0	0	0	0	0	1	0	0	0	0	0	1	0	0	0	0	0	0	0	0	0	0	0	0	0	0	0	0	0	0	0	0	0	0	1	0	0	0	0	1
237	female	88	0	urban	≤5'	≤5'	≤5'	≤5'	10	0	0	0	1	0	0	0	1	0	0	0	0	0	0	1	0	0	0	0	0	0	0	0	0	0	0	0	0	0	0	0	0	0	0	0	0	0	0	0	0
238	female	83	0	urban	>10'-20'	>5'-10'	>5'-10'	>5'-10'	8	0	0	1	0	0	0	0	1	0	0	0	0	0	0	0	1	0	0	0	0	0	0	0	0	1	0	0	0	0	0	0	0	0	1	0	0	0	0	1	0
239	male	83	0	peri-urban	>10'-20'	>5'-10'	≤5'	≤5'	6	0	0	0	1	0	0	0	0	0	0	0	0	0	0	0	0	0	0	0	0	0	0	0	0	0	0	0	0	0	0	0	0	0	0	0	0	0	0	0	0
240	male	79	0	peri-urban	>10'-20'	>10'-20'	>5'-10'	>5'-10'	4	0	1	1	0	0	1	0	0	0	0	0	1	1	0	0	0	0	0	0	0	0	0	0	0	1	0	0	0	0	0	0	0	0	0	0	0	0	1	0	0
241	male	85	0	urban	>10'-20'	≤5'	>5'-10'	>5'-10'	3	0	0	0	1	0	0	0	0	1	0	0	0	0	0	0	0	0	0	0	0	0	0	0	0	0	0	0	0	0	0	0	0	0	0	0	0	0	0	0	0
242	male	96	0	rural	>20'-30'	≤5'	>10'-20'	>10'-20'	9	0	0	0	1	0	0	0	0	0	0	0	1	0	0	0	0	0	0	0	0	0	0	0	0	0	0	0	0	0	0	0	0	0	0	0	0	0	0	1	0
243	male	87	0	urban	>10'-20'	≤5'	>5'-10'	≤5'	6	0	0	0	1	1	0	0	1	0	0	0	0	0	0	0	0	0	0	0	0	0	0	0	0	0	0	0	0	0	0	0	0	0	0	0	0	0	0	0	0
244	female	90	0	urban	>5'-10'	≤5'	≤5'	≤5'	6	0	0	0	0	0	0	0	1	0	0	0	0	0	0	1	0	0	0	0	0	0	0	0	0	0	0	0	0	1	0	0	0	1	0	0	0	0	0	0	0
245	female	87	0	urban	>5'-10'	≤5'	≤5'	≤5'	8	0	0	1	0	1	0	0	0	0	0	0	0	0	0	0	1	0	0	0	0	0	0	0	0	0	0	0	0	0	0	0	0	0	1	1	0	0	0	0	0
246	female	77	0	peri-urban	>20'-30'	≤5'	>10'-20'	≤5'	6	0	0	1	1	0	1	0	1	0	0	0	1	1	0	0	1	0	0	0	0	0	0	0	0	0	0	0	0	0	0	0	0	0	0	0	0	0	1	0	1
247	male	85	0	urban	>10'-20'	>5'-10'	>5'-10'	>5'-10'	5	0	0	0	0	0	0	0	0	1	0	0	0	0	0	0	0	0	0	0	0	0	0	0	0	0	0	0	0	0	0	0	0	0	0	0	0	0	1	0	0
248	female	91	0	urban	>5'-10'	>10'-20'	≤5'	≤5'	21	0	0	1	1	0	0	0	0	0	0	0	0	0	0	0	1	0	0	0	0	0	0	0	0	0	0	1	0	0	0	0	0	0	0	0	1	0	0	1	0
249	male	94	0	urban	>5'-10'	>10'-20'	≤5'	≤5'	3	0	0	0	1	0	0	0	0	0	0	0	1	0	0	0	0	0	0	0	0	0	0	0	0	0	0	0	0	0	0	0	0	0	0	0	0	0	0	0	1
250	female	78	0	urban	>5'-10'	>5'-10'	>5'-10'	>5'-10'	5	0	0	1	1	0	0	0	0	1	0	0	0	0	0	0	0	0	0	0	0	0	0	0	0	0	0	0	0	0	0	0	0	0	0	0	0	0	0	0	0
251	male	88	0	urban	>10'-20'	≤5'	>5'-10'	>5'-10'	21	0	0	1	0	0	0	0	0	0	0	0	0	0	0	0	0	0	0	0	0	0	0	0	0	0	0	0	0	0	0	0	0	0	0	0	0	0	1	0	1
252	female	82	0	urban	>10'-20'	≤5'	>5'-10'	≤5'	4	0	0	1	1	1	0	0	0	1	0	0	1	0	0	0	1	0	0	0	0	0	0	0	0	0	0	1	0	0	0	0	0	0	0	0	0	0	0	0	1
253	female	100	0	urban	>5'-10'	≤5'	≤5'	≤5'	18	0	0	0	0	0	0	0	0	0	0	0	0	0	0	0	0	0	0	0	0	0	0	0	0	0	0	0	0	0	0	0	0	0	0	0	1	0	0	0	0
254	male	86	0	urban	>10'-20'	>5'-10'	>5'-10'	>5'-10'	4	0	0	0	0	0	0	0	1	0	0	0	1	0	0	0	0	0	0	0	0	0	0	0	0	0	0	0	0	0	0	0	0	0	0	0	0	0	0	0	0
255	male	73	0	urban	>5'-10'	≤5'	≤5'	≤5'	6	0	0	0	1	1	0	0	0	0	0	0	1	0	0	0	0	0	0	0	0	0	0	0	0	0	0	0	0	0	0	0	0	0	0	0	0	0	0	0	1
256	female	97	0	peri-urban	>10'-20'	≤5'	≤5'	≤5'	4	0	0	1	1	0	0	0	1	0	0	0	0	0	0	0	0	0	0	0	0	0	0	0	0	0	0	0	0	0	0	0	0	0	0	1	0	0	0	0	0
257	male	89	0	peri-urban	>20'-30'	>10'-20'	>10'-20'	>5'-10'	6	0	1	0	1	1	0	0	0	0	0	0	0	0	0	0	0	0	0	0	0	0	0	0	0	0	0	0	0	0	0	0	0	0	0	0	0	0	0	1	0
258	female	86	0	urban	≤5'	≤5'	≤5'	≤5'	38	1	0	0	1	0	0	0	0	0	0	0	1	1	0	0	1	0	0	0	0	0	0	0	0	0	0	0	0	0	0	0	0	0	1	1	0	0	1	0	1
259	female	90	0	urban	>5'-10'	≤5'	≤5'	≤5'	3	0	0	0	0	0	0	0	0	0	0	0	0	0	0	0	0	0	0	0	0	0	0	0	0	0	0	0	0	0	0	0	0	0	0	0	0	0	0	0	0
260	female	84	0	urban	>10'-20'	>5'-10'	>5'-10'	≤5'	9	0	0	0	1	1	1	0	0	0	0	0	0	0	0	0	0	0	0	0	0	0	0	0	0	0	0	0	1	0	0	0	0	0	0	0	0	0	0	0	0
261	female	89	0	urban	>5'-10'	≤5'	>5'-10'	≤5'	10	0	0	0	0	0	0	0	0	0	0	0	0	0	0	0	0	0	0	0	0	0	0	0	0	0	0	0	0	0	0	0	0	0	0	0	0	0	0	0	0
262	female	87	0	urban	>5'-10'	≤5'	>5'-10'	>5'-10'	19	0	0	0	0	0	0	0	0	0	0	0	0	0	0	0	0	0	0	0	0	0	0	0	0	0	0	1	0	0	0	0	0	0	0	1	1	0	0	0	0
263	male	87	0	urban	>5'-10'	≤5'	≤5'	≤5'	3	0	0	1	0	0	0	1	0	1	0	0	1	0	0	0	0	0	0	0	0	0	0	0	0	0	0	0	1	0	0	0	0	0	0	1	1	0	0	0	0
264	female	94	0	urban	≤5'	>5'-10'	≤5'	>5'-10'	8	0	0	0	1	0	0	1	1	0	0	0	0	0	0	0	0	0	0	0	0	0	0	0	0	0	0	0	0	0	0	0	0	0	1	0	0	0	0	0	0
265	female	89	0	urban	>5'-10'	>5'-10'	≤5'	≤5'	4	0	0	0	0	0	1	0	0	0	0	0	0	0	0	0	0	0	0	0	0	0	0	0	0	0	1	0	0	0	0	0	0	0	0	0	0	0	0	0	0
266	male	83	0	peri-urban	>10'-20'	>5'-10'	>10'-20'	>10'-20'	8	0	0	1	1	1	0	0	0	0	0	0	0	0	0	0	1	0	0	0	0	0	1	0	0	0	0	0	0	0	0	0	0	0	0	0	0	0	0	0	0
267	female	81	0	urban	>10'-20'	≤5'	>5'-10'	>5'-10'	20	0	0	0	1	0	0	0	0	0	0	0	1	1	0	0	0	0	0	0	0	0	0	0	0	1	0	0	0	0	0	0	0	0	0	0	0	0	1	0	1
268	female	87	0	urban	>5'-10'	>10'-20'	>5'-10'	>5'-10'	11	0	0	0	1	0	0	0	1	0	0	0	0	0	0	0	0	0	0	0	0	0	0	0	0	0	0	0	1	0	0	0	0	0	1	1	0	0	0	1	0
269	male	91	0	peri-urban	>20'-30'	≤5'	≤5'	≤5'	3	0	0	1	1	0	0	0	0	0	0	0	0	1	0	0	0	0	0	0	0	0	0	0	0	0	0	0	0	0	0	0	0	0	0	0	0	0	0	0	0
270	female	90	0	urban	>5'-10'	≤5'	≤5'	≤5'	8	0	1	1	0	1	0	0	0	0	0	0	0	1	0	0	0	0	0	0	0	0	0	0	0	0	0	0	0	0	0	0	0	0	1	0	0	0	1	1	0
271	male	87	0	peri-urban	>10'-20'	>20'-30'	≤5'	≤5'	8	0	0	1	1	0	0	0	0	1	0	0	0	1	0	0	1	0	0	0	0	0	0	0	0	0	0	0	1	0	0	0	0	0	1	0	0	0	1	0	0
272	female	88	0	rural	>10'-20'	≤5'	>5'-10'	>5'-10'	22	0	0	0	0	0	0	0	0	0	0	0	0	1	0	1	0	0	0	0	0	0	0	0	0	0	0	0	0	0	0	0	0	0	0	1	0	0	0	0	0
273	male	90	0	rural	>10'-20'	≤5'	>30'	>10'-20'	7	0	0	0	0	1	0	0	0	0	0	0	0	0	0	0	0	0	0	0	0	0	1	0	0	0	0	0	0	0	0	0	0	0	0	0	0	0	0	0	0
274	female	75	0	rural	>10'-20'	≤5'	>5'-10'	>5'-10'	3	0	1	1	0	0	1	0	0	0	0	0	1	0	0	0	0	0	0	0	0	0	0	1	0	0	0	0	0	1	0	0	0	0	0	0	0	0	0	0	0
275	female	92	0	urban	≤5'	≤5'	≤5'	≤5'	5	0	0	1	0	0	0	0	0	1	0	0	0	0	0	0	1	0	0	0	0	0	0	0	0	0	0	0	0	0	0	0	0	0	1	0	0	0	0	0	0
276	male	86	0	urban	>10'-20'	>10'-20'	>5'-10'	>5'-10'	4	0	0	1	1	0	0	0	0	0	0	0	1	0	0	0	1	0	0	0	0	0	0	0	0	0	0	1	1	0	0	0	0	0	1	1	0	0	0	1	0
277	female	85	0	urban	>5'-10'	>5'-10'	>5'-10'	>5'-10'	3	0	0	0	0	0	0	0	0	0	0	0	0	0	0	0	0	0	0	0	0	0	0	0	0	0	0	0	0	0	0	0	0	0	0	0	0	0	0	0	0
278	male	74	0	urban	>5'-10'	>5'-10'	≤5'	≤5'	7	0	0	0	0	1	0	0	0	0	0	0	0	0	0	0	0	0	0	0	0	0	0	0	0	0	0	0	0	0	0	0	0	0	0	0	0	0	0	0	0
279	female	90	0	rural	>10'-20'	≤5'	>10'-20'	>5'-10'	7	0	0	1	1	1	0	0	0	1	0	0	0	0	0	0	1	0	0	0	0	0	0	0	0	0	0	0	0	0	0	0	0	0	0	0	0	0	0	0	0
280	male	92	0	rural	>10'-20'	≤5'	≤5'	≤5'	16	0	0	1	1	0	0	0	1	1	0	0	1	0	0	0	1	0	0	0	0	0	0	0	0	0	0	0	0	0	0	0	0	0	1	0	0	0	0	1	1
281	female	83	0	urban	>5'-10'	≤5'	≤5'	≤5'	7	0	0	0	1	0	0	0	0	1	0	0	0	0	0	0	0	0	0	0	0	0	0	0	0	0	0	0	0	0	0	0	0	1	0	0	0	0	0	0	0
282	male	76	0	urban	>10'-20'	>5'-10'	≤5'	≤5'	8	0	1	0	1	0	0	0	0	1	0	0	1	0	0	0	0	0	0	0	0	0	0	0	0	0	0	0	0	0	0	0	0	0	0	0	0	0	0	1	0
283	male	81	0	urban	>5'-10'	>10'-20'	>5'-10'	>5'-10'	13	0	1	0	1	1	0	0	0	0	0	0	0	0	0	0	1	0	0	0	0	0	0	0	0	0	0	0	0	0	0	0	0	0	0	0	0	0	0	0	0
284	female	81	0	rural	>5'-10'	≤5'	>5'-10'	>5'-10'	5	0	0	1	1	1	0	0	0	0	0	0	1	0	0	0	0	0	0	0	0	0	0	0	0	0	0	0	0	0	0	0	0	1	0	1	0	0	0	1	1
285	male	75	0	peri-urban	>10'-20'	≤5'	≤5'	≤5'	7	0	0	1	1	0	0	0	1	0	0	0	0	0	0	0	0	0	0	0	0	0	0	0	0	0	0	0	0	0	0	0	0	0	1	1	1	0	0	1	0
286	female	75	0	urban	≤5'	>5'-10'	≤5'	>5'-10'	5	0	0	0	0	0	0	0	0	0	0	0	0	1	0	0	1	0	0	0	0	0	0	0	0	0	0	0	0	0	0	0	0	0	0	0	0	0	1	0	0
287	female	77	0	rural	≤5'	≤5'	≤5'	≤5'	33	0	0	0	0	1	0	0	0	0	0	0	0	1	0	0	0	0	0	0	0	0	0	0	0	0	0	0	0	0	0	0	0	0	0	0	0	0	0	0	0
288	female	92	0	urban	≤5'	>10'-20'	≤5'	>5'-10'	8	0	0	0	0	0	0	0	0	0	0	0	0	0	0	0	0	0	0	0	0	0	0	0	0	0	0	0	0	0	0	0	0	0	1	0	0	0	0	1	0
289	male	89	0	urban	>5'-10'	≤5'	>5'-10'	>5'-10'	40	0	1	0	1	0	0	0	0	0	0	0	1	1	1	0	1	0	0	0	0	0	0	0	0	0	0	0	0	0	0	0	0	0	1	0	1	0	1	1	0
290	female	92	0	urban	>10'-20'	≤5'	≤5'	≤5'	62	0	0	0	0	0	0	0	0	0	0	0	0	0	0	0	0	0	0	0	0	0	0	0	0	0	0	0	1	1	0	0	0	0	0	0	0	0	0	0	0
291	male	90	0	rural	>10'-20'	≤5'	>10'-20'	>5'-10'	8	0	1	1	1	0	0	0	0	1	0	0	0	0	0	0	0	0	0	0	0	0	0	0	0	0	0	0	0	0	0	0	0	0	0	0	0	0	0	0	1
292	male	78	0	urban	>5'-10'	>5'-10'	≤5'	≤5'	11	0	0	1	1	0	0	0	0	0	0	0	0	0	0	0	1	0	0	0	0	0	0	0	0	0	0	0	0	0	0	0	0	0	1	0	0	0	0	1	0
293	male	77	0	peri-urban	>10'-20'	>5'-10'	>10'-20'	>5'-10'	8	0	0	0	0	0	0	0	0	0	0	1	0	0	0	0	0	0	0	0	0	0	0	0	0	0	0	0	0	0	0	0	0	0	0	0	0	0	0	0	0
294	male	67	0	rural	>30'	≤5'	>20'-30'	>20'-30'	11	0	0	0	0	0	0	0	0	0	0	0	0	1	0	0	1	0	0	0	0	0	0	0	0	0	0	0	0	0	0	0	0	0	0	0	0	0	0	0	0
295	female	88	0	urban	>5'-10'	>5'-10'	>5'-10'	>5'-10'	5	0	0	0	1	0	0	0	0	0	0	0	0	0	0	0	0	0	0	0	0	0	0	0	0	0	0	0	0	0	0	0	0	0	0	0	1	0	0	0	0
296	male	83	0	urban	≤5'	≤5'	≤5'	≤5'	9	0	0	0	0	0	0	0	0	0	0	0	1	1	0	0	1	0	0	0	0	0	1	0	0	0	0	0	0	0	0	0	0	0	1	0	0	0	1	1	1
297	female	85	0	rural	>10'-20'	≤5'	≤5'	≤5'	7	0	0	0	1	0	0	0	0	0	0	0	0	0	0	0	0	0	0	0	0	0	0	0	0	0	0	0	0	0	0	0	0	0	0	0	0	0	1	0	0
298	male	91	0	urban	>5'-10'	≤5'	≤5'	≤5'	9	0	0	0	1	0	0	0	1	0	0	0	0	0	0	0	0	0	0	0	0	0	0	0	0	0	0	0	0	0	0	0	0	0	0	0	0	0	0	0	1
299	male	65	0	rural	>10'-20'	>10'-20'	>30'	>10'-20'	9	0	1	1	1	1	0	0	0	0	0	0	0	0	0	0	0	0	0	0	0	0	0	0	0	0	0	0	0	0	0	0	0	0	1	0	0	0	0	1	0
300	female	95	0	urban	>5'-10'	≤5'	≤5'	≤5'	9	0	0	0	0	0	0	0	0	0	1	0	0	0	0	0	0	0	0	0	0	0	0	0	0	0	0	0	0	1	0	0	0	0	0	0	0	0	0	0	0
301	female	90	0	urban	>5'-10'	≤5'	≤5'	≤5'	8	0	0	0	0	0	0	0	0	0	0	0	1	0	0	0	1	0	0	0	0	0	0	0	0	0	0	0	0	0	0	1	0	0	0	0	0	0	0	1	0
302	male	96	0	urban	>5'-10'	≤5'	≤5'	≤5'	10	0	1	0	1	1	0	0	0	0	0	0	0	0	0	0	1	0	0	0	0	0	0	0	0	0	0	0	0	0	0	0	0	0	0	0	0	0	0	0	0
303	female	66	0	rural	>10'-20'	>10'-20'	>10'-20'	>10'-20'	5	0	0	1	1	1	0	0	0	1	0	0	1	1	0	0	1	0	0	0	0	0	0	0	0	0	0	0	0	0	0	0	0	0	0	1	0	0	1	0	1
304	male	86	0	urban	>5'-10'	>5'-10'	≤5'	≤5'	6	0	0	0	0	1	0	0	1	1	0	0	0	0	0	0	1	0	0	0	0	0	1	0	0	0	0	0	0	0	0	0	0	0	0	0	0	0	0	0	0
305	female	91	0	urban	>5'-10'	≤5'	≤5'	≤5'	7	0	0	0	1	0	0	0	0	0	0	0	0	1	0	0	0	0	0	0	0	0	0	0	0	0	0	0	0	0	0	0	0	0	0	0	0	0	1	0	1
306	female	93	0	rural	≤5'	≤5'	≤5'	≤5'	9	0	0	0	0	1	0	0	1	0	0	0	0	0	0	0	0	0	0	0	0	0	0	0	0	0	0	0	0	0	0	0	0	0	0	0	0	0	0	0	0
307	male	77	0	urban	>5'-10'	>5'-10'	>5'-10'	≤5'	12	0	0	1	1	0	0	1	1	0	0	0	1	1	0	0	0	0	0	0	0	0	1	0	0	0	0	0	0	0	0	0	0	0	0	0	0	0	0	1	0
308	female	90	0	peri-urban	>10'-20'	≤5'	≤5'	≤5'	14	0	0	0	1	0	0	0	0	0	0	0	0	0	0	0	0	0	0	0	0	0	1	0	0	0	0	0	0	0	0	0	0	0	0	0	1	0	0	0	0
309	male	75	0	urban	>5'-10'	>10'-20'	>5'-10'	>5'-10'	4	0	0	1	1	0	0	1	1	1	0	0	1	1	1	0	1	0	0	0	0	0	1	0	0	0	0	1	0	0	0	0	0	0	1	0	1	0	1	0	0
310	female	92	0	urban	>10'-20'	≤5'	≤5'	≤5'	7	0	0	0	1	1	0	0	1	0	0	0	0	0	0	0	0	0	0	0	0	0	0	0	0	0	0	0	0	0	0	0	0	0	0	1	0	0	0	0	0
311	female	69	0	urban	>10'-20'	>10'-20'	>10'-20'	>10'-20'	12	0	1	0	1	1	0	0	1	0	0	0	0	1	0	0	0	0	0	0	0	0	0	0	0	0	0	0	0	0	0	0	0	0	0	0	0	0	0	0	0
312	female	94	0	urban	>5'-10'	>5'-10'	>5'-10'	>5'-10'	6	0	0	0	0	0	0	0	0	0	0	0	0	0	0	0	0	0	0	0	0	0	0	0	0	0	0	0	0	0	0	0	0	0	0	1	1	0	0	1	1
313	male	84	0	peri-urban	>20'-30'	≤5'	>10'-20'	≤5'	4	0	0	0	0	0	0	0	0	0	0	0	0	0	0	0	0	0	0	0	0	1	1	0	0	0	0	0	0	0	0	0	0	0	0	0	0	0	0	0	0
314	female	69	0	peri-urban	>10'-20'	≤5'	>5'-10'	>5'-10'	7	0	0	0	1	0	0	0	0	1	0	0	1	1	0	0	1	0	0	0	0	0	0	0	0	0	0	0	0	0	0	0	0	0	0	0	0	0	1	0	0
315	female	83	0	urban	>5'-10'	>30'	≤5'	≤5'	7	0	0	0	1	1	0	0	1	0	0	0	1	0	0	0	0	0	0	0	0	0	0	1	0	0	0	0	0	0	0	0	0	0	0	1	0	0	0	0	1
316	female	73	0	peri-urban	>20'-30'	≤5'	>20'-30'	≤5'	8	0	1	0	0	0	0	0	0	1	0	0	1	0	0	0	0	0	0	0	0	0	0	0	0	0	0	0	0	0	0	0	0	0	0	0	0	0	0	0	0
317	male	95	0	urban	>5'-10'	≤5'	>5'-10'	>5'-10'	7	0	0	0	0	0	0	0	0	0	0	0	0	0	0	0	1	0	0	0	0	0	0	0	0	0	0	0	0	0	0	0	0	0	0	0	0	0	0	0	0
318	male	75	0	urban	>5'-10'	≤5'	>5'-10'	>5'-10'	2	0	0	0	0	0	0	0	0	1	0	0	1	0	0	0	0	0	0	0	0	0	0	0	0	1	0	0	0	0	0	0	0	0	0	0	0	0	0	0	0
319	male	41	0	urban	>5'-10'	>5'-10'	>5'-10'	>5'-10'	6	0	0	0	0	0	0	0	1	0	0	1	1	0	0	0	0	0	0	0	0	0	0	0	0	0	0	0	0	0	0	0	0	0	1	0	0	0	0	1	0
320	female	78	0	rural	>20'-30'	>5'-10'	>20'-30'	>20'-30'	8	0	0	1	1	0	0	0	0	1	0	0	1	1	0	0	1	0	0	0	0	0	0	0	0	0	0	1	0	0	0	0	0	0	0	0	0	0	0	0	0
321	female	90	0	urban	>5'-10'	≤5'	>5'-10'	≤5'	8	0	0	0	1	1	0	1	1	0	0	0	0	1	0	0	0	0	0	0	0	0	0	0	0	0	0	0	0	0	0	0	0	0	0	0	0	0	1	0	0
322	female	80	0	peri-urban	>10'-20'	≤5'	≤5'	≤5'	7	0	0	0	1	0	0	0	1	0	0	0	0	0	0	0	0	0	0	0	0	0	0	0	0	0	0	0	0	0	0	0	0	0	0	0	0	0	0	0	0
323	male	74	0	urban	>10'-20'	≤5'	≤5'	≤5'	7	0	0	0	1	0	0	0	0	0	0	0	0	1	0	0	0	0	0	0	0	0	0	0	0	0	0	1	0	0	0	0	0	0	0	0	0	0	1	1	0
324	male	74	0	urban	≤5'	>10'-20'	≤5'	>5'-10'	6	0	0	0	0	0	0	0	0	1	0	0	0	0	0	0	0	0	0	0	0	0	0	0	0	0	0	0	0	0	0	0	0	0	0	0	0	0	0	0	0
325	male	96	0	rural	>10'-20'	≤5'	>30'	>10'-20'	31	0	0	0	0	0	0	0	0	1	0	0	0	0	0	0	1	0	0	0	0	0	0	0	0	0	0	0	0	0	0	0	0	0	0	0	1	0	0	0	0
326	male	85	0	rural	≤5'	>10'-20'	≤5'	≤5'	7	0	0	0	1	0	0	0	0	1	0	0	0	0	0	0	0	0	0	0	0	0	0	0	0	0	0	0	0	0	0	0	0	0	0	0	0	0	0	0	0
327	male	58	0	peri-urban	>10'-20'	>30'	>5'-10'	>5'-10'	5	1	1	0	0	0	0	0	0	1	0	0	0	1	0	0	0	0	0	0	0	0	0	0	0	0	0	0	0	0	0	0	0	0	0	0	0	0	0	0	0
328	female	91	0	urban	>5'-10'	≤5'	>5'-10'	>5'-10'	6	0	0	1	1	1	0	0	1	0	0	0	0	0	0	1	0	0	0	0	0	0	0	0	0	0	0	0	1	0	0	0	0	0	0	0	0	0	0	0	0
329	female	90	0	peri-urban	>20'-30'	≤5'	>10'-20'	>10'-20'	7	0	0	0	1	0	0	0	0	1	0	0	1	1	0	0	1	0	0	0	0	0	0	0	0	0	0	0	0	0	0	0	0	0	0	0	0	0	1	1	0
330	female	88	0	urban	>5'-10'	≤5'	>5'-10'	≤5'	5	0	0	0	0	0	0	0	0	0	0	0	0	0	0	0	0	0	0	0	0	0	0	0	0	0	0	0	0	0	0	0	0	0	0	0	0	0	0	0	0
331	female	83	0	urban	≤5'	≤5'	≤5'	>5'-10'	6	0	1	0	1	1	0	0	0	0	0	0	0	0	0	0	0	0	0	0	0	0	0	0	0	0	0	0	0	0	0	0	0	0	0	1	0	0	0	1	1
332	female	95	0	urban	>5'-10'	>5'-10'	≤5'	≤5'	9	0	0	1	0	1	0	0	0	0	0	0	1	0	0	0	1	0	0	0	0	0	0	0	0	0	0	1	0	0	0	0	0	0	0	0	0	0	0	0	1
333	male	97	0	peri-urban	>10'-20'	>5'-10'	>5'-10'	>5'-10'	7	0	0	0	0	0	1	1	1	0	0	0	1	0	0	0	0	0	0	0	0	0	0	0	0	0	0	0	0	0	0	0	0	0	0	1	0	0	0	0	1
334	male	82	0	rural	>10'-20'	>10'-20'	>5'-10'	>5'-10'	6	0	0	0	1	0	0	0	0	0	0	0	0	0	0	0	1	0	0	0	0	0	0	0	0	0	0	0	0	0	0	0	0	0	1	0	0	0	0	0	1
335	female	82	0	urban	>10'-20'	≤5'	>5'-10'	>5'-10'	3	0	0	1	0	1	0	0	0	1	0	0	0	0	0	0	1	0	0	0	0	0	1	0	0	0	0	0	0	0	0	0	0	0	0	0	1	0	0	0	1
336	female	80	0	urban	>5'-10'	>5'-10'	>5'-10'	>5'-10'	6	0	0	0	1	0	0	0	0	0	0	0	0	1	0	0	1	0	0	0	0	0	0	0	0	0	0	0	0	0	0	0	0	0	0	0	0	0	1	1	0
337	male	69	0	urban	>10'-20'	≤5'	>5'-10'	>5'-10'	4	1	1	1	0	0	0	0	1	0	0	0	0	1	0	0	0	0	0	0	0	0	0	0	0	0	0	0	0	0	0	0	0	0	1	0	0	0	1	1	0
338	female	98	0	rural	≤5'	≤5'	≤5'	≤5'	10	0	0	0	0	0	0	0	0	0	0	1	0	0	0	0	0	0	0	0	0	0	0	0	0	0	0	0	0	1	0	0	0	0	0	0	0	0	0	0	0
339	male	88	0	urban	>5'-10'	≤5'	>5'-10'	≤5'	8	0	0	1	1	1	0	0	1	0	0	0	0	1	0	0	0	0	0	0	0	0	0	0	0	0	0	0	0	0	0	0	0	0	1	0	0	0	1	0	0
340	female	75	0	peri-urban	>10'-20'	≤5'	>10'-20'	≤5'	18	0	0	0	0	0	0	0	0	0	0	0	0	1	0	0	0	0	0	0	0	0	0	0	0	0	0	0	0	1	0	0	0	0	0	0	0	0	1	0	1
341	female	86	0	peri-urban	>20'-30'	≤5'	>20'-30'	>10'-20'	3	0	0	0	0	0	0	0	0	0	0	0	0	0	0	0	1	0	0	0	0	0	0	0	0	0	0	0	0	0	0	0	0	0	0	0	0	0	1	1	0
342	female	78	0	urban	>10'-20'	≤5'	≤5'	≤5'	5	0	0	1	0	0	0	0	0	0	0	0	0	0	0	0	0	0	0	0	0	0	0	0	0	0	0	0	0	0	0	0	0	0	0	0	0	0	1	0	0
343	female	91	0	urban	>5'-10'	≤5'	≤5'	≤5'	8	0	0	1	1	0	0	0	0	1	0	0	1	0	0	0	1	0	0	0	0	0	0	0	0	0	0	0	0	0	0	0	0	0	0	0	0	0	0	0	1
344	female	92	0	peri-urban	>5'-10'	≤5'	≤5'	≤5'	27	0	0	0	0	0	0	0	1	0	0	0	0	0	0	0	0	0	0	0	0	0	0	0	0	0	0	0	0	0	0	0	0	0	1	1	0	0	0	1	0
345	female	73	0	peri-urban	>10'-20'	>5'-10'	>5'-10'	>5'-10'	3	0	0	0	1	0	0	0	0	0	0	0	0	0	0	0	0	0	0	0	0	0	0	0	0	0	0	0	0	0	0	0	0	0	0	0	0	0	0	1	0
346	male	84	0	urban	>5'-10'	>5'-10'	>5'-10'	>5'-10'	17	0	1	1	1	1	1	0	0	0	0	0	1	1	0	0	1	0	0	0	0	0	0	0	0	0	0	0	0	0	0	0	0	0	0	0	0	0	1	0	1
347	male	74	0	urban	>10'-20'	≤5'	>5'-10'	>5'-10'	12	0	0	1	0	0	0	0	0	1	0	0	1	0	0	0	0	0	0	0	0	0	0	0	0	0	0	0	0	0	0	0	0	0	0	0	1	0	0	0	1
348	female	83	0	rural	>10'-20'	>5'-10'	>5'-10'	>5'-10'	9	0	0	1	1	0	0	0	0	0	0	0	1	0	0	0	0	0	0	0	0	0	0	0	0	0	0	0	0	0	0	0	0	0	0	0	0	0	0	0	0
349	male	85	0	urban	≤5'	≤5'	≤5'	>5'-10'	46	0	0	1	1	0	0	0	1	1	0	0	1	0	0	0	1	0	0	0	0	0	0	0	0	0	0	0	0	0	0	0	0	0	0	0	0	0	0	0	1
350	female	82	0	peri-urban	>10'-20'	>5'-10'	>5'-10'	>5'-10'	6	0	0	0	0	0	0	0	1	0	0	0	0	0	0	0	0	0	0	0	0	1	1	0	0	0	0	0	0	0	0	0	0	0	0	0	0	0	0	0	0
351	male	74	0	peri-urban	>10'-20'	≤5'	≤5'	≤5'	9	0	0	1	1	1	0	0	0	0	0	0	0	1	0	0	1	0	0	0	0	0	0	0	0	0	0	1	0	0	0	0	0	0	0	0	0	0	1	1	0
352	female	96	0	urban	>5'-10'	>10'-20'	>5'-10'	>5'-10'	1	0	0	0	1	0	0	0	0	1	0	0	0	0	0	0	0	0	0	0	0	0	0	0	0	0	0	0	0	0	0	0	0	0	0	0	0	0	0	0	0
353	female	87	0	peri-urban	>10'-20'	≤5'	≤5'	≤5'	15	0	0	1	1	1	0	0	1	0	0	0	0	1	1	0	1	0	0	0	0	0	0	0	0	0	0	1	0	0	0	0	0	0	0	1	1	0	1	0	0
354	female	91	0	urban	>5'-10'	>5'-10'	>5'-10'	>5'-10'	10	0	0	0	0	1	0	0	0	0	0	0	0	0	0	0	0	0	0	0	0	0	0	0	0	0	0	0	0	0	0	0	0	0	0	0	0	0	0	0	0
355	male	63	0	urban	>5'-10'	≤5'	>5'-10'	>5'-10'	21	0	0	0	0	1	0	0	1	0	0	0	0	0	0	0	0	0	0	0	0	0	0	0	0	0	0	0	0	0	0	0	0	0	0	0	0	0	1	0	1
356	female	67	0	rural	>10'-20'	>10'-20'	>5'-10'	>5'-10'	4	0	0	0	0	0	0	0	1	0	0	0	0	0	0	0	0	0	0	0	0	0	0	0	0	0	0	0	0	0	0	0	0	0	1	0	0	0	0	0	0
357	female	95	0	urban	>10'-20'	≤5'	≤5'	≤5'	6	0	0	1	0	0	0	0	0	0	0	1	0	0	0	0	0	0	0	0	0	0	0	0	0	0	0	0	0	0	0	0	0	0	0	0	1	0	0	0	0
358	male	80	0	urban	>5'-10'	>10'-20'	>5'-10'	≤5'	5	0	0	1	1	1	0	0	1	0	0	0	0	0	0	0	0	0	0	0	0	0	1	0	0	0	0	0	1	0	0	0	0	0	0	1	1	0	0	0	0
359	female	98	0	urban	>10'-20'	≤5'	≤5'	≤5'	8	0	0	0	0	0	0	0	0	0	0	0	0	0	0	0	0	0	0	0	0	0	0	0	0	0	0	1	0	0	0	0	0	0	0	0	0	0	0	0	0
360	male	57	0	rural	>20'-30'	≤5'	>5'-10'	>5'-10'	9	0	0	0	1	0	0	0	0	0	0	0	0	0	0	0	0	0	0	0	0	0	0	0	0	1	0	0	0	0	0	0	0	0	0	0	0	0	1	0	0
361	male	80	0	urban	>5'-10'	>5'-10'	≤5'	≤5'	6	0	0	0	0	0	0	0	0	0	0	0	1	0	0	0	1	0	0	0	0	0	0	0	0	0	0	0	0	0	0	0	0	0	0	0	0	0	0	0	1
362	female	87	0	rural	>10'-20'	≤5'	>5'-10'	>5'-10'	9	0	0	1	0	0	0	1	1	0	0	0	0	0	0	0	1	0	0	0	0	0	0	0	0	0	0	0	0	0	0	0	0	0	0	0	0	0	0	0	0
363	female	93	0	urban	>5'-10'	≤5'	>5'-10'	>5'-10'	8	0	0	0	0	1	0	0	1	0	0	0	0	0	0	0	0	0	0	0	0	0	0	0	0	1	0	0	0	0	0	0	0	0	0	0	0	0	0	0	0
364	female	82	0	urban	>5'-10'	≤5'	>5'-10'	>5'-10'	5	0	1	0	1	1	0	0	1	0	0	0	1	0	0	0	0	0	0	0	0	0	0	0	0	0	0	0	0	0	0	0	0	0	1	1	0	0	0	0	1
365	male	82	0	peri-urban	>10'-20'	≤5'	>5'-10'	>5'-10'	8	0	0	1	0	1	0	0	1	1	0	0	0	1	1	0	1	0	0	0	0	0	0	0	0	0	0	0	0	1	0	0	0	0	1	0	0	0	1	0	0
366	male	78	0	peri-urban	>10'-20'	≤5'	>5'-10'	>5'-10'	4	0	1	0	0	0	0	0	0	0	0	0	0	0	0	0	0	0	0	0	0	0	0	0	0	0	0	0	1	0	0	0	0	0	1	0	0	0	0	0	1
367	female	85	0	urban	>5'-10'	>5'-10'	≤5'	≤5'	16	0	0	0	0	0	1	0	0	0	0	0	0	1	0	0	1	0	0	0	0	0	0	0	0	0	0	1	0	1	0	0	0	0	0	0	0	0	1	0	0
368	female	93	0	peri-urban	>5'-10'	>10'-20'	≤5'	≤5'	7	0	0	1	1	0	0	0	0	1	0	0	1	0	0	0	0	0	0	0	0	0	0	0	0	0	0	0	0	0	0	0	0	0	0	0	0	0	0	0	0
369	female	73	0	urban	>10'-20'	≤5'	≤5'	≤5'	9	0	0	0	1	0	0	0	0	0	0	0	0	0	0	0	0	0	0	0	0	0	0	0	0	0	0	0	0	0	0	0	0	0	0	0	0	0	0	0	0
370	female	82	0	urban	>5'-10'	≤5'	>5'-10'	>5'-10'	8	0	1	0	0	1	0	0	1	0	0	0	0	0	0	0	0	0	0	0	0	0	0	0	0	0	0	0	1	0	0	0	0	0	0	0	0	0	0	0	0
371	female	81	0	urban	>5'-10'	≤5'	>5'-10'	>5'-10'	9	1	1	1	0	0	0	0	0	0	0	0	0	0	0	0	0	0	0	0	0	1	1	0	0	0	0	0	0	0	0	0	0	0	1	0	0	0	0	0	0
372	male	89	0	peri-urban	>10'-20'	≤5'	≤5'	≤5'	19	0	0	0	0	0	0	0	0	0	0	0	1	0	0	0	0	0	0	0	0	0	0	0	0	0	0	0	0	0	0	0	0	0	0	0	1	0	0	0	0
373	female	84	0	peri-urban	≤5'	≤5'	≤5'	≤5'	5	0	0	0	0	0	0	0	0	0	0	0	0	0	0	0	0	0	0	0	0	0	0	0	0	0	0	0	0	0	0	0	0	0	0	0	0	0	0	0	0
374	female	87	0	peri-urban	>10'-20'	≤5'	≤5'	≤5'	45	0	0	0	1	0	0	0	0	1	0	0	1	0	0	0	0	0	0	0	0	0	0	0	0	0	0	0	0	0	0	0	0	0	0	0	0	0	0	1	0
375	female	90	0	urban	>5'-10'	≤5'	>5'-10'	≤5'	3	0	0	0	0	1	0	0	1	0	0	0	0	0	0	1	0	0	0	0	0	0	0	0	0	0	0	0	0	0	0	0	0	0	0	0	0	0	0	0	0
376	male	78	0	peri-urban	>10'-20'	>5'-10'	≤5'	≤5'	6	0	1	1	1	0	0	0	1	1	0	1	1	1	1	0	1	1	0	0	0	0	0	0	0	0	0	0	0	0	0	0	0	0	0	1	0	0	1	0	0
377	female	97	0	peri-urban	>10'-20'	≤5'	≤5'	≤5'	8	0	0	1	0	0	0	0	0	1	0	0	0	1	1	0	0	0	0	0	0	0	0	0	0	0	0	0	0	0	0	0	0	0	0	0	0	0	1	0	0
378	male	76	0	peri-urban	>10'-20'	≤5'	≤5'	≤5'	19	0	0	0	1	0	0	0	0	0	0	0	0	1	0	0	1	0	0	0	0	0	0	0	0	0	0	0	0	0	0	0	0	0	0	0	0	0	1	0	1
379	female	95	0	urban	≤5'	>10'-20'	≤5'	>5'-10'	3	0	0	0	1	1	0	0	0	0	0	0	0	0	0	0	0	0	0	0	0	0	0	0	0	0	0	0	0	0	0	0	0	0	0	0	0	0	0	0	0
380	male	96	0	urban	>5'-10'	≤5'	≤5'	≤5'	5	0	0	0	0	0	0	0	0	0	0	0	0	0	0	0	0	0	0	0	0	0	0	0	0	0	0	0	0	0	0	0	0	0	0	0	0	0	0	0	0
381	female	83	0	peri-urban	>20'-30'	≤5'	>10'-20'	>5'-10'	10	0	0	1	1	0	0	0	0	1	0	0	0	0	0	1	0	0	0	0	0	0	0	0	0	0	0	1	0	0	0	0	0	0	0	1	0	0	0	0	0
382	female	91	0	peri-urban	>10'-20'	≤5'	≤5'	≤5'	6	0	0	0	1	1	0	0	0	0	0	0	0	0	0	0	0	0	0	0	0	0	0	0	0	0	0	0	0	0	0	0	0	0	0	0	0	0	0	1	0
383	male	96	0	urban	>5'-10'	≤5'	>5'-10'	≤5'	8	0	0	0	0	0	0	0	0	0	0	0	0	0	0	0	0	0	0	0	0	0	0	0	0	0	0	0	0	0	0	0	0	0	0	0	0	0	0	0	0
384	female	85	0	urban	>5'-10'	>5'-10'	≤5'	≤5'	5	0	0	0	1	1	0	0	0	0	0	0	0	1	0	0	0	0	0	0	0	0	0	0	0	0	0	0	0	0	0	0	0	0	0	0	0	0	1	0	1
385	female	84	0	rural	>5'-10'	>10'-20'	>5'-10'	>5'-10'	6	0	0	0	1	0	0	0	0	1	0	0	0	1	0	0	0	0	0	0	0	0	0	0	0	0	0	0	0	0	0	0	0	1	0	0	0	0	1	0	0
386	male	86	0	urban	>5'-10'	≤5'	≤5'	≤5'	3	0	0	0	1	0	0	0	1	1	0	0	0	1	0	0	0	0	0	0	0	0	0	0	0	0	0	0	0	0	0	0	0	0	0	0	0	0	1	1	0
387	male	74	0	urban	>5'-10'	>5'-10'	>5'-10'	>5'-10'	8	0	0	0	0	0	0	0	0	0	0	0	0	0	0	0	0	0	0	0	0	0	0	0	0	0	0	1	0	0	0	0	0	0	0	0	0	0	0	0	0
388	female	86	0	urban	>5'-10'	≤5'	≤5'	≤5'	30	0	0	0	0	0	0	0	0	0	0	1	0	0	0	0	1	0	0	0	0	0	0	0	0	0	0	0	0	0	0	0	0	0	0	1	0	0	0	0	0
389	female	92	0	peri-urban	>10'-20'	≤5'	>10'-20'	≤5'	9	0	0	1	1	1	0	0	0	1	0	0	0	0	0	0	0	0	0	0	0	0	0	0	0	0	0	0	0	0	0	0	0	0	0	0	0	0	0	1	0
390	female	80	0	urban	>5'-10'	≤5'	≤5'	≤5'	17	0	0	0	0	0	0	0	0	0	0	0	0	0	0	0	1	0	0	0	0	0	0	0	0	0	0	0	0	0	0	0	0	0	0	0	0	0	0	0	0
391	female	85	0	rural	>20'-30'	≤5'	>20'-30'	>10'-20'	30	0	0	0	1	1	0	0	0	0	0	0	0	0	0	1	0	0	0	0	0	0	0	0	0	0	0	0	0	0	0	0	0	0	0	0	1	0	0	0	1
392	male	86	0	rural	>5'-10'	≤5'	>20'-30'	>5'-10'	11	0	0	0	1	0	0	0	0	0	0	0	0	0	0	0	0	0	0	0	0	0	0	0	1	0	0	0	0	0	0	0	0	0	0	0	0	0	1	0	0
393	female	90	0	urban	>5'-10'	>10'-20'	>5'-10'	>5'-10'	2	0	0	0	0	0	0	0	1	1	0	0	0	0	0	0	0	0	0	0	0	0	0	0	0	0	0	0	0	0	0	0	0	0	0	0	0	0	0	0	0
394	female	71	0	rural	≤5'	≤5'	≤5'	≤5'	3	0	0	0	0	0	0	0	1	0	0	0	1	1	0	1	0	0	0	0	0	0	0	0	0	0	0	0	0	0	0	0	0	0	0	0	0	0	1	0	1
395	male	81	0	urban	>5'-10'	>5'-10'	≤5'	≤5'	8	0	1	0	1	0	0	1	1	0	0	0	0	0	0	0	1	0	0	0	0	0	0	0	0	0	0	0	0	0	0	0	0	0	0	0	0	0	0	1	0
396	male	88	0	urban	>5'-10'	≤5'	>5'-10'	≤5'	7	0	0	0	1	0	0	0	1	0	0	0	0	0	0	0	1	0	0	0	0	0	0	0	0	0	0	0	0	0	0	0	0	0	0	0	1	0	0	1	0
397	female	82	0	rural	>5'-10'	≤5'	>5'-10'	>5'-10'	6	0	0	0	0	1	0	0	0	1	0	0	0	1	0	0	0	0	0	0	0	0	0	0	0	0	0	0	0	0	0	0	0	0	0	0	0	0	1	0	0
398	male	72	0	rural	≤5'	≤5'	≤5'	≤5'	4	0	0	0	0	0	0	1	0	0	0	0	0	0	0	0	0	0	0	0	0	0	0	0	0	0	0	0	0	0	0	0	0	0	0	0	0	0	0	0	0
399	female	96	0	urban	≤5'	≤5'	≤5'	>5'-10'	3	0	0	0	0	0	0	0	0	0	0	0	0	0	0	0	0	0	0	0	0	0	0	0	0	0	0	0	0	0	0	0	0	0	0	0	0	0	0	0	0
400	female	71	0	peri-urban	>10'-20'	≤5'	≤5'	≤5'	5	0	1	0	1	1	0	0	1	0	0	0	0	0	0	0	0	0	0	0	0	0	0	0	0	0	0	0	0	0	0	0	0	0	0	0	0	0	0	0	0
401	male	94	0	urban	>10'-20'	≤5'	>5'-10'	≤5'	8	0	0	0	0	0	0	1	0	0	0	0	0	1	0	0	0	0	0	0	0	0	0	0	0	0	0	0	0	1	0	0	0	0	0	0	0	0	1	0	0
402	male	77	0	rural	>5'-10'	≤5'	≤5'	≤5'	6	0	0	1	0	0	0	1	1	1	0	0	1	0	0	0	0	0	0	0	0	0	0	0	0	0	0	0	0	0	0	0	0	1	0	0	0	0	0	0	1
403	female	88	0	peri-urban	>10'-20'	≤5'	≤5'	≤5'	9	0	0	0	0	1	0	0	0	0	0	0	0	0	0	0	0	0	0	0	0	0	0	0	0	0	0	0	0	0	0	0	0	0	0	0	0	0	0	0	0
404	female	75	0	urban	≤5'	≤5'	≤5'	>5'-10'	4	0	0	0	1	0	0	0	1	0	0	0	0	0	0	0	0	0	0	0	0	0	0	0	0	0	0	0	0	0	0	0	0	0	0	0	0	0	0	1	0
405	male	85	0	peri-urban	>10'-20'	>5'-10'	>5'-10'	>5'-10'	22	0	0	1	0	0	0	0	0	1	0	0	1	0	0	0	1	0	0	0	0	0	0	0	0	0	0	0	0	0	1	0	0	0	0	0	1	0	0	0	0
406	female	83	0	peri-urban	>10'-20'	>5'-10'	≤5'	≤5'	19	0	0	1	1	0	0	0	0	1	0	0	0	0	0	0	1	0	0	0	0	0	0	0	0	0	0	0	1	1	0	0	0	0	0	0	0	0	0	0	0
407	female	78	0	urban	>5'-10'	≤5'	≤5'	≤5'	17	1	1	0	0	0	1	0	1	0	0	0	0	0	0	0	0	0	0	0	0	0	0	0	0	0	0	0	0	0	0	0	0	0	1	0	0	0	0	0	0
408	female	85	0	urban	≤5'	>10'-20'	≤5'	≤5'	8	0	0	0	1	0	0	0	0	0	0	1	0	0	0	0	0	0	0	0	0	0	0	0	0	0	0	0	0	0	0	0	0	0	0	0	0	0	0	0	0
409	female	81	0	urban	>10'-20'	≤5'	>5'-10'	>5'-10'	9	0	0	0	1	1	0	0	0	1	0	0	0	0	0	0	0	1	0	0	0	0	0	0	0	0	0	1	0	0	0	0	0	0	0	0	0	0	0	0	0
410	female	90	0	urban	>5'-10'	≤5'	≤5'	≤5'	6	0	0	0	0	0	0	0	0	0	0	0	0	0	1	0	1	0	0	0	0	0	0	0	0	0	0	0	0	0	0	0	0	0	0	1	0	0	1	0	0
411	female	90	0	peri-urban	>10'-20'	>5'-10'	≤5'	≤5'	9	0	0	1	1	0	0	0	0	1	0	0	1	0	0	1	0	0	0	0	0	0	0	0	0	0	0	0	1	0	0	0	0	0	0	0	1	0	0	0	1
412	male	78	0	rural	>10'-20'	≤5'	>10'-20'	>10'-20'	10	0	0	0	1	0	0	0	1	1	0	1	0	1	1	0	0	0	0	0	0	0	0	0	0	1	0	0	0	0	0	0	0	0	0	0	1	0	1	0	0
413	female	85	0	peri-urban	>5'-10'	≤5'	>5'-10'	>5'-10'	8	0	0	0	0	0	0	0	0	0	0	0	0	0	1	0	0	0	0	0	0	0	1	0	0	0	0	0	0	0	0	0	0	0	0	0	0	0	1	0	1
414	female	87	0	peri-urban	>10'-20'	>5'-10'	≤5'	≤5'	11	0	0	1	1	0	0	0	1	1	0	0	0	0	0	0	1	0	0	0	0	0	0	0	0	0	0	0	0	0	0	0	0	0	0	1	1	0	0	0	0
415	female	85	0	urban	>5'-10'	≤5'	>5'-10'	>5'-10'	13	0	0	0	1	1	0	1	1	1	0	0	0	0	0	0	0	0	0	0	0	0	0	0	0	0	0	0	0	0	0	0	0	0	0	1	0	0	0	0	1
416	female	88	0	peri-urban	>10'-20'	≤5'	>10'-20'	≤5'	5	0	0	1	0	1	0	0	1	0	0	0	0	0	0	0	0	0	0	0	0	0	0	0	0	0	0	0	0	0	0	0	0	0	0	1	0	0	0	1	0
417	male	61	1	rural	>10'-20'	>10'-20'	>10'-20'	>10'-20'	9	0	0	0	0	0	0	0	0	1	0	0	0	0	0	0	0	0	0	0	0	0	0	0	0	0	0	0	0	0	0	0	0	0	0	0	0	0	0	0	0
418	male	94	0	peri-urban	>10'-20'	≤5'	>10'-20'	>5'-10'	14	0	0	0	1	1	0	0	0	0	0	0	0	0	0	0	0	0	0	0	0	0	0	0	0	0	0	0	0	0	0	0	0	0	0	0	0	0	0	0	0
419	male	77	0	peri-urban	>10'-20'	>5'-10'	>10'-20'	≤5'	5	0	0	1	1	1	0	0	1	0	0	0	0	0	0	0	1	0	0	0	0	0	0	0	0	0	0	0	0	0	0	0	0	0	0	0	0	0	0	0	0
420	male	71	0	rural	>20'-30'	>5'-10'	>5'-10'	>5'-10'	5	0	0	0	1	0	0	0	1	0	0	0	0	1	0	0	1	0	0	0	0	0	0	0	0	0	0	0	0	0	0	0	0	0	0	0	0	0	0	0	0
421	female	91	0	urban	≤5'	>10'-20'	≤5'	>5'-10'	5	0	0	1	1	1	0	0	0	0	0	0	0	0	0	0	1	0	0	0	0	0	0	0	0	0	0	0	0	0	0	0	0	0	0	0	0	0	0	1	0
422	female	86	0	rural	>5'-10'	≤5'	≤5'	≤5'	8	0	0	1	0	1	0	0	1	1	0	0	0	1	1	0	1	0	0	0	0	0	0	0	0	0	0	0	0	0	0	0	0	0	0	0	1	0	0	0	0
423	female	80	0	rural	>10'-20'	≤5'	>10'-20'	>10'-20'	9	0	0	0	0	0	0	0	0	0	0	0	0	0	1	0	0	0	0	0	0	0	0	0	0	0	0	0	1	0	0	0	0	0	0	0	0	0	0	0	0
424	male	72	0	urban	>10'-20'	>5'-10'	>5'-10'	>5'-10'	9	0	1	1	1	0	0	0	0	0	0	0	0	0	0	0	1	0	0	0	0	0	0	0	0	0	0	0	0	0	0	0	0	0	1	0	0	0	0	1	0
425	female	79	0	urban	>5'-10'	≤5'	≤5'	≤5'	6	0	0	0	0	0	0	0	1	1	0	1	0	1	0	0	0	0	0	0	0	0	0	0	0	1	0	0	0	0	0	0	0	0	1	0	0	0	0	0	0
426	female	86	0	peri-urban	>10'-20'	≤5'	>5'-10'	>5'-10'	6	0	0	0	0	0	0	0	0	0	0	0	0	0	0	0	0	0	0	0	0	0	0	0	0	0	0	1	0	0	0	0	0	0	0	1	1	0	0	0	0
427	female	91	0	rural	>20'-30'	≤5'	≤5'	≤5'	8	0	0	1	0	1	0	0	1	1	0	0	1	0	0	0	1	0	0	0	0	0	0	0	0	0	0	0	1	0	0	0	0	0	0	1	0	0	0	1	1
428	male	89	0	urban	>5'-10'	≤5'	≤5'	≤5'	7	0	0	1	1	0	0	0	0	0	0	0	0	1	0	0	1	0	0	0	0	0	0	0	0	0	0	0	0	0	0	0	0	0	1	1	0	0	1	1	1
429	male	78	0	rural	>30'	>20'-30'	>20'-30'	>20'-30'	24	0	0	1	1	1	0	0	0	0	0	0	0	1	0	0	0	0	0	0	0	0	0	0	0	0	0	0	0	0	0	0	0	0	0	0	0	0	1	0	0
430	female	87	0	urban	≤5'	≤5'	≤5'	≤5'	4	0	0	1	1	0	0	0	1	1	0	0	1	0	0	1	0	0	0	0	0	0	0	0	0	0	0	0	0	0	0	0	0	0	0	0	0	0	0	0	0
431	female	83	0	peri-urban	>10'-20'	>10'-20'	>5'-10'	>5'-10'	55	0	0	0	1	0	0	1	0	1	0	0	1	0	0	0	1	0	0	0	0	0	0	0	0	0	0	0	0	0	0	0	0	0	0	0	0	0	0	0	0
432	male	85	0	urban	>5'-10'	≤5'	>5'-10'	≤5'	27	0	0	1	1	1	0	0	0	0	0	0	0	0	0	0	1	0	0	0	0	0	0	1	0	0	0	0	0	0	0	0	0	0	0	0	0	0	0	1	0
433	female	90	0	urban	>5'-10'	≤5'	>5'-10'	≤5'	7	0	0	0	0	0	0	0	0	1	0	0	0	1	0	0	0	0	0	0	0	0	0	1	0	1	0	0	0	0	0	0	0	1	0	1	0	0	0	0	0
434	male	81	0	urban	>10'-20'	>5'-10'	>5'-10'	≤5'	4	1	1	1	1	0	0	0	1	0	0	0	0	0	0	0	1	0	0	0	0	0	1	0	0	0	0	0	0	0	0	0	0	0	0	0	0	0	0	1	0
435	male	83	0	peri-urban	>10'-20'	≤5'	≤5'	≤5'	4	0	1	0	1	0	0	0	1	0	0	0	0	0	0	0	1	0	0	0	0	0	0	0	0	0	0	0	0	0	0	0	0	0	0	1	0	0	0	0	0
436	female	89	0	urban	>5'-10'	>5'-10'	≤5'	≤5'	3	0	0	1	0	1	0	1	1	0	0	0	0	0	0	0	1	0	0	0	0	0	0	0	0	0	0	0	0	0	0	0	0	0	0	0	0	0	0	0	0
437	female	90	0	peri-urban	>20'-30'	>10'-20'	>10'-20'	>5'-10'	7	0	0	1	1	1	0	0	1	0	0	0	1	0	0	0	0	0	0	0	0	0	0	0	0	0	0	0	0	0	0	0	0	0	0	0	1	0	0	0	0
438	female	66	1	urban	>5'-10'	>5'-10'	≤5'	≤5'	4	0	1	1	1	1	0	0	1	0	0	0	1	1	0	0	0	0	0	0	0	0	0	0	0	0	0	0	0	0	0	0	0	0	0	0	0	0	1	1	1
439	female	64	0	urban	>5'-10'	≤5'	>5'-10'	>5'-10'	2	0	0	0	0	0	0	0	0	0	0	0	0	0	0	0	0	0	0	0	0	1	1	0	0	0	1	0	0	0	0	0	0	0	0	0	0	0	0	0	0
440	male	79	0	urban	>5'-10'	>5'-10'	>5'-10'	≤5'	5	0	0	0	1	0	0	0	0	0	0	0	0	1	0	0	0	0	0	0	0	0	0	0	0	0	0	0	0	0	0	0	0	0	0	0	0	0	0	0	0
441	male	87	0	urban	>10'-20'	≤5'	>5'-10'	>5'-10'	7	0	0	0	0	0	0	0	0	0	0	0	0	0	0	0	0	0	0	0	0	0	0	0	0	0	0	0	0	0	0	0	0	0	1	0	0	0	0	0	0
442	male	70	0	urban	≤5'	≤5'	≤5'	>5'-10'	16	0	1	1	1	0	0	0	0	0	0	0	1	0	0	0	0	0	0	0	0	0	0	0	0	0	0	1	0	0	0	0	0	0	0	0	0	0	0	0	1
443	male	75	0	urban	>5'-10'	≤5'	≤5'	≤5'	9	0	1	1	0	0	0	0	1	0	0	0	0	1	0	0	1	0	0	0	0	0	0	0	0	0	0	0	0	0	0	0	0	0	1	0	0	0	1	1	0
444	male	87	0	urban	>5'-10'	>10'-20'	>5'-10'	>5'-10'	16	0	0	0	1	0	0	0	0	0	0	0	0	0	0	0	1	0	0	0	0	0	0	0	0	0	0	0	0	0	0	0	0	0	1	0	0	0	1	0	0
445	female	92	0	urban	>5'-10'	≤5'	≤5'	≤5'	2	0	0	1	1	0	0	0	1	1	0	0	0	0	0	0	0	0	0	0	0	0	0	0	0	0	0	0	0	0	0	0	0	0	0	0	0	0	0	0	0
446	female	97	0	rural	>10'-20'	>30'	>10'-20'	>10'-20'	7	0	0	0	1	0	0	0	0	1	0	0	0	1	0	0	0	0	0	0	0	0	0	0	0	0	0	0	0	0	0	0	0	0	0	0	0	0	0	1	1
447	male	66	0	urban	≤5'	>5'-10'	≤5'	≤5'	3	0	1	0	0	0	0	0	1	0	0	0	0	1	0	0	0	0	0	0	0	0	0	0	0	0	0	0	0	0	0	0	0	0	0	1	0	0	0	0	0
448	female	69	0	urban	>10'-20'	≤5'	>5'-10'	>5'-10'	2	0	0	0	1	0	0	1	0	1	0	0	0	0	0	0	0	0	0	0	0	0	0	0	0	0	0	0	0	0	0	0	0	0	0	1	0	0	0	0	0
449	male	96	0	urban	>5'-10'	>5'-10'	>5'-10'	≤5'	3	0	0	0	1	0	0	0	0	0	0	0	0	0	0	0	0	0	0	0	0	0	0	0	0	0	0	0	0	0	0	0	0	0	0	1	1	0	0	0	0
450	male	85	0	urban	>5'-10'	≤5'	≤5'	≤5'	3	0	0	0	1	0	0	0	0	0	0	0	0	0	0	0	0	0	0	0	0	0	0	0	0	0	0	0	0	0	0	0	0	0	1	0	0	0	0	0	0
451	female	100	0	urban	>5'-10'	>5'-10'	>5'-10'	>5'-10'	11	0	0	0	0	0	0	0	0	0	0	0	0	0	0	0	0	0	0	0	0	0	0	0	0	0	0	0	1	0	0	0	0	0	0	1	0	0	0	0	0
452	female	86	0	peri-urban	>5'-10'	>5'-10'	≤5'	≤5'	7	0	0	0	0	1	0	0	0	0	0	0	0	0	0	1	0	1	0	0	0	0	0	0	0	0	0	0	0	0	0	0	0	0	0	0	0	0	0	0	0
453	female	96	0	urban	>5'-10'	≤5'	≤5'	≤5'	9	0	0	0	1	0	0	0	0	0	0	0	1	0	0	0	0	0	0	0	0	0	0	0	0	0	0	0	0	0	0	0	0	0	0	0	0	0	0	0	0
454	female	75	0	urban	>5'-10'	≤5'	≤5'	≤5'	7	0	0	0	0	0	0	0	1	0	0	0	0	0	0	0	0	0	0	0	0	0	0	0	0	0	0	0	0	0	0	0	0	0	0	0	1	0	0	0	0
455	male	80	0	rural	>10'-20'	>10'-20'	>10'-20'	>10'-20'	9	0	0	1	1	0	0	0	1	1	0	0	1	0	0	0	0	0	0	0	0	0	1	0	0	0	0	0	0	0	0	0	0	0	1	0	0	0	0	1	1
456	female	86	0	peri-urban	>10'-20'	≤5'	≤5'	≤5'	4	0	0	0	0	1	0	0	1	0	0	0	0	1	0	0	0	0	0	0	0	0	0	0	0	0	0	0	0	0	0	0	0	0	0	0	1	0	1	0	0
457	male	95	0	rural	>30'	≤5'	≤5'	≤5'	10	0	0	1	0	0	0	0	0	0	0	0	0	0	0	0	1	0	0	0	0	0	0	0	0	0	0	0	0	0	0	0	0	0	0	0	0	0	0	0	0
458	male	84	0	rural	>30'	≤5'	≤5'	≤5'	14	0	0	0	1	0	0	0	0	0	0	0	0	0	0	0	0	0	0	0	0	0	0	0	0	0	0	0	0	0	0	0	0	0	0	0	0	0	0	1	0
459	female	84	0	urban	>5'-10'	≤5'	≤5'	≤5'	4	0	0	0	0	0	0	0	1	0	0	0	0	0	0	0	0	0	0	0	0	0	0	0	0	0	0	0	0	1	0	0	0	0	0	0	0	0	0	0	0
460	female	80	0	peri-urban	>5'-10'	≤5'	>5'-10'	>5'-10'	5	0	0	1	1	0	0	1	1	0	0	0	1	1	0	0	1	0	0	0	0	0	0	0	0	0	0	0	0	0	0	0	0	0	0	1	0	0	1	0	0
461	female	83	0	rural	>30'	≤5'	≤5'	≤5'	3	0	0	0	0	0	0	0	1	0	0	0	0	0	0	0	0	0	0	0	0	0	0	0	0	0	0	0	0	0	0	0	0	0	0	0	0	0	0	0	0
462	female	95	0	urban	>5'-10'	≤5'	>5'-10'	>5'-10'	3	0	0	0	1	0	0	0	0	1	0	0	0	0	0	0	0	0	0	0	0	0	0	0	0	0	0	0	0	0	0	0	0	0	0	0	0	0	0	1	0
463	female	99	0	rural	>5'-10'	>5'-10'	>5'-10'	>5'-10'	6	0	0	1	1	0	0	0	0	0	0	0	0	0	0	0	0	0	0	0	0	0	0	0	0	0	0	0	0	0	0	0	0	0	0	0	1	0	0	0	0
464	male	83	0	urban	>10'-20'	≤5'	>5'-10'	>5'-10'	5	0	0	0	1	0	0	0	0	0	0	0	1	0	0	0	0	0	0	0	0	0	0	0	0	0	0	0	0	0	0	0	0	0	0	0	1	0	0	0	0
465	male	75	0	urban	>5'-10'	≤5'	≤5'	≤5'	32	0	1	1	1	1	0	0	1	0	0	0	0	1	0	0	1	0	0	0	0	0	0	0	0	0	0	0	0	0	0	0	0	0	0	1	0	0	0	0	0
466	male	78	0	urban	>5'-10'	>5'-10'	>5'-10'	>5'-10'	7	0	1	0	0	0	0	0	0	0	0	0	0	0	0	0	0	0	0	0	0	0	0	0	0	0	0	0	0	0	0	0	0	0	0	0	0	0	0	0	0
467	female	83	0	urban	>5'-10'	≤5'	≤5'	≤5'	6	0	0	0	1	1	0	0	0	0	0	0	0	0	0	0	0	0	0	0	0	0	0	0	0	0	0	0	0	0	0	0	0	0	0	0	0	0	0	1	0
468	female	81	0	urban	>5'-10'	≤5'	>5'-10'	≤5'	4	0	0	0	1	0	0	0	1	0	0	0	0	1	0	0	0	0	0	0	0	0	0	0	0	0	0	0	0	0	0	0	0	0	0	0	0	0	0	1	0
469	male	86	0	urban	>5'-10'	≤5'	>5'-10'	>5'-10'	16	0	0	1	0	0	1	0	0	1	0	0	1	1	0	0	0	0	0	0	0	0	0	0	0	0	0	0	0	0	0	0	0	0	0	0	0	0	0	0	1
470	male	87	0	peri-urban	>10'-20'	>10'-20'	>5'-10'	>5'-10'	45	0	0	0	1	0	0	0	0	0	0	0	0	0	0	0	0	0	0	0	1	0	0	0	0	0	0	0	0	0	0	0	0	0	0	1	0	0	0	0	0
471	female	87	0	urban	>5'-10'	≤5'	≤5'	≤5'	16	0	0	0	0	1	0	0	1	0	0	0	0	0	0	0	0	0	0	0	0	0	0	0	0	0	0	0	0	0	0	0	0	0	0	1	0	0	0	0	0
472	female	85	0	peri-urban	>10'-20'	>5'-10'	>5'-10'	>5'-10'	14	0	1	1	1	0	0	0	1	0	0	0	0	1	0	0	1	0	0	0	0	0	0	0	0	0	0	0	0	0	0	0	0	0	1	0	0	0	1	0	0
473	female	78	0	urban	>5'-10'	>5'-10'	≤5'	≤5'	14	0	0	1	0	0	0	0	0	0	0	0	1	0	0	0	0	0	0	0	0	0	0	0	0	0	0	0	0	0	0	0	0	0	1	0	0	0	0	0	1
474	female	82	0	urban	>10'-20'	≤5'	>5'-10'	>5'-10'	12	0	0	1	1	1	0	1	0	0	0	0	1	0	0	0	1	0	0	0	0	0	0	1	0	0	0	0	0	0	0	0	0	1	0	0	0	0	0	0	0
475	female	88	0	peri-urban	>10'-20'	≤5'	>20'-30'	≤5'	13	0	0	0	1	0	1	0	0	0	0	0	0	0	0	0	0	0	0	0	0	0	1	0	0	0	0	0	0	0	0	0	0	0	0	0	0	0	0	0	0
476	female	80	0	peri-urban	>20'-30'	≤5'	>10'-20'	>10'-20'	7	0	0	0	1	0	0	0	0	1	0	0	0	0	0	0	0	0	0	0	0	0	0	0	0	0	0	0	0	0	0	0	0	0	0	0	0	0	0	0	0
477	female	89	0	peri-urban	>5'-10'	>5'-10'	>5'-10'	>5'-10'	8	0	0	0	1	1	0	0	0	1	0	0	0	0	0	0	0	0	0	0	0	0	0	0	0	0	0	0	0	0	0	0	0	0	0	0	0	0	0	1	0
478	male	66	0	peri-urban	>10'-20'	≤5'	>20'-30'	>5'-10'	5	0	0	0	1	1	0	0	0	1	0	0	0	1	0	0	0	0	0	0	0	0	0	0	0	0	0	0	0	0	0	0	0	0	0	0	0	0	0	0	0
479	male	86	0	rural	>10'-20'	≤5'	>5'-10'	>5'-10'	5	0	0	0	1	0	0	1	0	1	0	0	0	1	0	0	0	0	0	0	0	0	0	0	0	0	0	0	0	0	0	0	0	0	1	0	1	0	1	1	0
480	female	96	0	urban	≤5'	≤5'	≤5'	≤5'	10	0	0	1	0	0	0	0	0	0	0	0	1	1	0	0	1	0	0	0	0	0	0	0	0	0	0	0	0	0	0	0	0	0	1	0	0	0	1	0	0
481	female	80	0	peri-urban	>20'-30'	≤5'	>10'-20'	≤5'	6	0	0	1	0	1	0	0	0	0	0	0	1	0	0	0	1	0	0	0	0	0	0	1	0	0	0	0	0	0	0	0	0	0	1	1	0	0	0	0	0
482	male	55	0	rural	>10'-20'	>5'-10'	>10'-20'	>10'-20'	7	0	0	0	1	0	0	0	0	0	0	0	0	0	0	0	0	0	0	0	0	0	0	0	0	0	0	0	0	0	0	0	0	0	0	0	0	0	0	0	0
483	female	93	0	peri-urban	>20'-30'	≤5'	>10'-20'	≤5'	28	0	0	0	1	0	0	0	0	1	0	0	0	0	0	1	0	0	0	0	0	0	0	0	0	0	0	0	0	1	0	0	0	0	0	0	0	0	0	0	1
484	female	93	0	urban	>5'-10'	≤5'	>5'-10'	>5'-10'	24	0	0	1	1	1	0	0	1	0	0	0	0	0	0	0	0	0	0	0	0	0	0	0	0	0	0	0	0	0	0	0	0	0	0	1	1	0	0	0	0
485	female	90	0	peri-urban	>5'-10'	≤5'	>5'-10'	≤5'	6	0	0	0	1	0	0	1	0	0	0	0	0	1	0	0	0	0	0	0	0	0	0	0	0	0	0	0	0	0	0	0	0	0	0	0	0	0	1	0	0
486	female	86	0	peri-urban	≤5'	≤5'	≤5'	≤5'	6	0	1	1	1	1	1	0	1	0	0	0	1	1	1	0	1	0	0	0	0	0	0	0	0	0	0	0	0	1	0	0	0	0	0	0	0	0	1	0	1
487	female	85	0	rural	>10'-20'	≤5'	>10'-20'	>10'-20'	3	0	0	0	0	1	0	0	0	0	0	0	0	0	0	0	1	0	0	0	0	0	0	0	0	0	0	0	0	0	0	0	0	0	0	0	0	0	0	0	0
488	male	77	0	peri-urban	>10'-20'	≤5'	>5'-10'	>5'-10'	5	0	1	1	0	1	0	0	1	1	0	0	0	1	0	0	1	0	0	0	0	0	0	0	0	0	0	0	0	0	0	0	0	0	1	0	0	1	1	0	0
489	female	83	0	urban	>5'-10'	≤5'	≤5'	≤5'	21	0	1	0	0	1	0	0	0	0	0	0	0	0	0	0	0	0	0	0	0	0	0	0	0	0	0	0	0	0	0	0	0	0	0	0	0	0	1	0	0
490	male	61	0	peri-urban	>10'-20'	>20'-30'	>10'-20'	>5'-10'	4	0	1	0	1	0	0	0	0	1	0	0	0	0	0	0	0	0	0	0	0	0	0	0	0	1	0	0	0	0	0	0	0	0	0	0	0	0	0	0	0
491	male	88	0	peri-urban	>10'-20'	>5'-10'	>5'-10'	>5'-10'	2	0	1	1	1	0	0	0	0	1	0	0	0	0	0	0	1	0	0	0	0	0	0	0	0	0	0	0	0	0	0	0	0	0	0	0	0	0	0	0	0
492	male	88	0	peri-urban	>10'-20'	≤5'	≤5'	≤5'	6	0	0	1	1	1	0	0	1	0	0	0	1	1	0	0	0	0	0	0	0	0	0	0	0	0	0	0	0	0	0	0	0	0	0	0	0	0	0	0	1
493	male	87	0	urban	>10'-20'	≤5'	>5'-10'	≤5'	3	0	0	1	1	1	0	0	1	0	0	0	0	0	0	0	0	0	0	0	0	0	0	0	0	0	0	0	0	0	0	0	0	0	0	0	0	0	0	0	0
494	male	94	0	urban	>5'-10'	>5'-10'	>5'-10'	>5'-10'	15	0	0	0	0	0	0	0	1	1	0	0	0	0	0	0	0	0	0	0	0	0	0	0	0	0	0	0	0	0	0	0	0	0	0	0	0	0	0	1	0
495	female	82	0	peri-urban	>10'-20'	≤5'	≤5'	≤5'	20	0	0	0	0	0	0	0	0	0	0	1	0	0	0	0	0	0	0	0	0	0	0	0	0	0	0	0	0	0	0	0	0	0	0	0	0	0	0	0	0
496	female	88	0	urban	>5'-10'	>5'-10'	>5'-10'	>5'-10'	5	0	0	0	0	0	0	0	0	0	0	0	0	0	0	0	0	0	0	0	0	0	0	0	0	0	0	0	0	0	0	0	0	1	0	0	0	0	0	0	0
497	female	67	0	urban	>10'-20'	≤5'	>5'-10'	>5'-10'	14	0	0	1	1	0	0	1	1	1	0	0	0	1	1	0	0	0	0	0	0	0	0	0	0	0	0	0	0	0	0	0	0	0	0	0	1	0	1	0	0
498	male	69	0	peri-urban	>10'-20'	≤5'	≤5'	≤5'	4	0	0	0	1	0	0	0	0	0	0	0	0	0	0	0	0	0	0	0	0	0	0	0	0	0	0	0	0	0	0	0	0	0	0	0	0	0	0	0	0
499	female	96	0	peri-urban	>5'-10'	>10'-20'	>5'-10'	≤5'	4	0	1	0	0	0	0	0	0	0	0	0	0	0	0	0	0	0	0	0	0	0	0	0	0	0	0	0	0	0	0	0	0	0	0	0	0	0	0	0	0
500	female	88	0	peri-urban	>10'-20'	≤5'	>10'-20'	>10'-20'	2	0	0	0	1	1	0	1	0	0	0	0	0	0	0	0	1	0	0	0	0	0	0	0	0	0	0	1	0	0	0	0	0	0	0	0	0	0	0	0	0
501	female	78	0	peri-urban	>10'-20'	>5'-10'	≤5'	≤5'	4	0	0	0	0	1	0	0	0	0	0	0	0	0	0	0	0	0	0	0	0	0	0	1	0	0	0	0	0	0	0	0	0	0	0	0	0	0	0	0	1
502	male	71	0	peri-urban	>5'-10'	≤5'	>5'-10'	>10'-20'	5	0	1	1	1	0	0	0	0	0	0	0	0	0	0	0	0	0	0	0	0	0	0	0	0	0	0	0	0	0	0	0	0	0	1	0	0	0	0	0	0
503	male	66	0	urban	>5'-10'	≤5'	>5'-10'	≤5'	31	0	1	1	1	0	0	0	0	0	0	0	0	0	0	0	1	0	0	0	0	0	0	0	0	0	0	0	0	0	0	0	0	0	0	0	0	0	0	0	0
504	male	66	0	rural	≤5'	≤5'	≤5'	≤5'	11	0	0	1	1	0	0	0	0	0	0	0	1	0	0	1	0	0	0	0	0	0	0	0	0	0	0	0	0	0	0	0	0	0	0	0	0	0	0	0	0
505	male	37	0	peri-urban	>10'-20'	>5'-10'	>5'-10'	>5'-10'	16	0	1	0	0	0	0	0	0	0	0	0	0	0	0	0	0	0	0	0	0	0	0	0	0	0	0	0	0	0	0	0	0	0	0	0	0	0	0	0	0
506	male	82	0	peri-urban	>10'-20'	≤5'	≤5'	≤5'	7	0	0	0	1	0	0	0	0	0	0	0	1	0	0	0	0	0	0	0	0	0	0	0	0	0	0	0	0	0	0	0	0	0	0	0	0	0	0	1	0
507	male	79	0	urban	>10'-20'	≤5'	>5'-10'	≤5'	15	0	0	0	0	0	0	0	0	0	0	0	0	1	0	0	1	0	0	0	0	0	0	0	0	0	0	0	0	1	0	0	0	0	0	0	0	0	1	0	0
508	female	90	0	urban	>5'-10'	≤5'	>5'-10'	≤5'	6	0	0	0	1	0	0	0	0	0	0	0	0	0	0	0	0	0	0	0	0	0	0	0	0	0	0	0	0	0	0	0	0	0	0	0	0	0	0	1	0
509	female	93	0	peri-urban	>20'-30'	≤5'	>20'-30'	≤5'	10	0	0	0	0	0	0	0	0	0	0	0	0	0	0	0	0	0	0	0	0	0	0	0	0	0	0	0	0	0	0	0	0	0	0	0	0	0	0	0	0
510	female	77	0	peri-urban	>10'-20'	≤5'	≤5'	≤5'	6	0	0	1	1	0	0	0	1	1	0	0	1	0	0	0	0	0	0	0	0	0	0	0	0	0	0	0	0	0	0	0	0	1	0	0	0	0	0	0	1
511	female	88	0	urban	>5'-10'	>10'-20'	>5'-10'	>5'-10'	7	0	0	0	1	1	0	0	1	0	0	0	0	0	0	0	0	0	0	0	0	0	0	0	0	0	0	0	0	0	0	0	0	0	0	0	0	0	0	0	0
512	female	82	0	urban	≤5'	≤5'	≤5'	≤5'	6	0	0	0	1	0	0	0	1	0	0	0	0	1	0	0	1	0	0	0	0	0	0	0	0	0	0	0	0	0	0	0	0	0	0	1	0	0	1	0	1
513	female	88	0	peri-urban	>5'-10'	≤5'	≤5'	≤5'	12	0	0	1	1	1	0	0	0	0	0	0	0	0	0	0	0	0	0	0	0	0	0	0	0	0	0	0	0	0	0	0	0	0	0	0	0	0	0	1	0
514	female	89	0	urban	>10'-20'	>5'-10'	>5'-10'	>5'-10'	9	0	0	1	1	0	0	0	0	0	0	0	0	0	0	0	0	0	0	0	0	0	0	0	0	0	0	0	0	0	0	0	0	0	0	1	1	0	0	0	0
515	male	87	0	peri-urban	>10'-20'	≤5'	≤5'	≤5'	5	0	0	0	0	0	0	0	0	1	0	0	0	0	0	0	0	0	0	0	0	0	0	0	0	0	0	0	0	0	0	0	0	0	0	0	0	0	0	0	0
516	male	81	0	peri-urban	>10'-20'	≤5'	≤5'	≤5'	6	0	0	0	0	0	0	0	0	0	0	0	0	0	0	0	0	0	0	0	0	0	0	0	0	0	0	0	0	0	0	0	0	0	0	0	0	0	0	0	0
517	male	90	0	peri-urban	>10'-20'	>5'-10'	>5'-10'	>5'-10'	4	0	0	0	1	0	0	0	1	0	0	0	0	0	0	0	1	0	0	0	0	0	0	0	0	0	0	0	0	0	0	0	0	0	0	0	0	0	0	0	0
518	male	81	0	rural	>5'-10'	>5'-10'	>5'-10'	>5'-10'	5	1	1	0	0	0	0	0	1	0	0	0	0	0	0	0	1	0	0	0	0	0	0	0	0	0	0	0	0	0	0	0	0	0	1	0	0	0	0	0	0
519	female	78	0	urban	>10'-20'	≤5'	>5'-10'	>5'-10'	6	0	1	0	1	0	0	0	0	1	0	0	0	1	0	0	0	0	0	0	0	0	0	0	0	0	0	0	0	0	0	0	0	0	0	0	0	0	1	1	1
520	male	77	0	urban	>5'-10'	≤5'	≤5'	≤5'	10	0	0	1	0	0	0	0	1	0	0	0	0	0	0	1	0	1	0	0	0	0	0	0	0	0	0	0	0	0	0	0	0	0	0	0	0	0	0	1	0
521	male	79	0	peri-urban	>20'-30'	≤5'	>20'-30'	≤5'	10	0	0	0	1	0	0	0	0	0	0	0	0	0	0	1	1	0	0	0	0	0	0	0	0	0	0	0	1	0	0	0	0	0	0	0	0	0	1	1	0
522	male	75	0	urban	>10'-20'	>5'-10'	>5'-10'	>5'-10'	20	0	0	1	0	0	1	0	1	1	0	0	1	1	0	0	1	0	0	0	0	0	0	0	0	0	0	0	0	0	0	0	0	0	0	0	0	0	1	0	1
523	female	81	0	peri-urban	>10'-20'	>5'-10'	>10'-20'	≤5'	8	0	0	0	1	1	0	0	0	1	0	0	0	0	0	0	0	0	0	0	0	0	0	0	0	0	0	0	0	0	0	0	0	0	0	1	0	0	0	0	0
524	male	79	0	urban	>5'-10'	≤5'	≤5'	≤5'	12	0	0	1	1	0	0	1	1	0	0	0	1	0	0	0	1	0	0	0	0	0	0	0	0	1	0	0	0	0	0	0	0	0	1	0	0	0	0	0	1
525	female	83	0	peri-urban	>20'-30'	≤5'	≤5'	≤5'	4	0	0	1	1	0	0	0	1	1	0	0	0	0	0	0	0	0	0	0	0	0	1	0	0	0	0	0	0	0	0	0	0	0	0	0	0	0	0	0	0
526	female	94	0	urban	>5'-10'	≤5'	>5'-10'	≤5'	7	0	0	1	0	0	0	0	1	0	0	0	0	1	0	0	0	0	0	0	0	0	0	0	0	0	0	0	0	0	0	0	0	0	0	1	0	0	1	0	0
527	female	95	0	urban	>5'-10'	≤5'	≤5'	≤5'	20	0	0	0	0	0	0	0	0	0	0	0	0	0	0	0	0	0	0	0	0	0	0	0	0	0	0	0	0	0	0	0	0	0	0	0	0	0	0	0	0
528	female	77	0	rural	>10'-20'	≤5'	>5'-10'	>5'-10'	4	0	0	0	0	1	0	0	0	1	0	0	0	0	0	0	0	0	0	0	0	0	0	0	0	0	0	0	0	0	0	0	0	0	0	0	0	0	1	0	0
529	female	90	0	rural	>10'-20'	>5'-10'	>10'-20'	>10'-20'	5	0	0	0	0	0	0	0	0	0	0	0	0	0	0	0	0	0	0	0	0	0	0	0	0	0	0	0	0	0	0	0	0	0	0	0	1	0	0	0	0
530	male	95	0	urban	>5'-10'	≤5'	≤5'	≤5'	7	0	0	0	0	0	0	0	0	0	0	0	1	0	0	0	1	0	0	0	0	0	0	0	0	0	0	0	0	0	0	0	0	0	0	0	0	0	0	0	1
531	female	98	0	urban	>5'-10'	≤5'	>5'-10'	>5'-10'	3	0	0	1	1	0	0	0	0	0	0	0	0	0	0	0	0	0	0	0	0	0	0	0	0	0	0	0	1	1	0	0	0	0	0	0	1	0	0	0	0
532	female	93	0	urban	>5'-10'	>5'-10'	>5'-10'	>5'-10'	8	0	0	0	0	0	0	0	0	0	0	0	0	0	0	0	0	0	0	0	0	0	0	0	0	0	0	0	0	0	0	0	0	0	0	0	0	0	1	0	0
533	female	71	0	urban	>5'-10'	≤5'	>5'-10'	>5'-10'	7	0	0	1	0	0	0	0	0	0	0	0	1	1	0	0	1	0	0	0	0	0	0	0	0	0	0	0	0	0	0	0	0	0	0	0	0	0	1	0	0
534	male	78	0	urban	≤5'	>5'-10'	≤5'	>5'-10'	26	0	0	0	0	0	0	0	0	0	0	0	0	0	0	0	0	0	0	0	0	0	1	0	0	0	0	0	0	0	0	0	0	0	0	0	0	0	1	0	1
535	female	94	0	rural	>5'-10'	≤5'	>5'-10'	>5'-10'	4	0	0	1	1	0	0	0	0	1	0	0	0	0	0	0	1	1	0	0	0	0	0	0	0	0	0	0	0	0	0	0	0	0	0	0	1	0	0	0	0
536	male	83	0	urban	>5'-10'	≤5'	≤5'	≤5'	6	0	0	1	1	0	0	0	0	1	0	0	0	0	0	0	1	0	0	0	0	0	0	0	0	0	0	0	0	0	0	0	0	0	0	0	0	0	0	0	0
537	male	81	0	rural	>10'-20'	≤5'	>10'-20'	>10'-20'	6	0	0	1	0	0	0	1	0	1	0	0	1	0	1	0	0	0	0	0	0	0	0	0	0	0	0	0	0	0	0	0	0	0	1	1	0	0	1	0	1
538	male	77	0	peri-urban	>10'-20'	≤5'	≤5'	≤5'	6	0	0	0	0	0	0	1	1	1	0	0	1	0	0	0	1	0	0	0	0	0	0	0	0	0	0	0	0	0	0	0	0	0	0	1	0	0	0	0	1
539	female	81	0	urban	>5'-10'	≤5'	≤5'	≤5'	8	0	0	1	1	0	0	1	0	0	0	0	1	1	0	0	0	0	0	0	0	0	0	0	0	0	0	0	0	1	0	0	0	0	1	0	0	0	1	0	0
540	female	87	0	urban	>5'-10'	≤5'	>5'-10'	≤5'	8	0	0	0	1	0	0	0	0	0	0	0	0	0	0	0	1	0	0	0	0	0	0	0	0	0	0	0	0	0	0	0	0	0	0	0	0	0	0	0	0
541	female	93	0	peri-urban	>10'-20'	≤5'	≤5'	≤5'	5	0	0	0	0	1	0	0	0	1	0	0	0	0	0	0	0	0	0	0	0	0	0	0	0	0	0	0	0	0	0	0	0	0	0	0	0	0	0	0	0
542	male	76	0	urban	>10'-20'	≤5'	≤5'	≤5'	7	0	0	1	1	0	0	0	0	1	0	0	0	0	0	0	0	0	0	0	0	0	0	0	0	0	0	0	0	0	0	0	0	0	0	0	0	0	0	1	0
543	female	93	0	urban	>5'-10'	≤5'	≤5'	≤5'	3	0	0	0	0	0	0	0	0	0	0	0	0	0	0	0	0	0	0	0	0	0	0	0	0	0	0	0	0	0	0	0	0	0	0	0	0	0	0	0	0
544	male	87	0	urban	>10'-20'	≤5'	>5'-10'	>5'-10'	6	0	0	0	0	0	0	0	1	0	0	0	1	0	0	0	0	0	0	0	0	0	0	0	0	0	0	0	0	0	0	0	0	1	0	0	0	0	0	0	0
545	male	77	0	peri-urban	>30'	>20'-30'	>10'-20'	>10'-20'	8	0	0	0	0	0	0	0	0	1	0	0	0	1	0	0	0	0	0	0	0	0	0	0	0	0	0	0	0	0	0	0	0	0	0	0	0	0	1	0	0
546	male	76	0	rural	>10'-20'	≤5'	>10'-20'	>5'-10'	5	1	0	1	1	1	0	1	1	0	0	1	0	1	0	0	1	0	0	0	0	0	0	0	0	0	0	0	0	0	0	0	0	0	1	1	0	0	0	1	0
547	male	79	0	urban	>5'-10'	≤5'	≤5'	≤5'	21	0	0	0	1	0	0	0	1	0	0	0	0	0	0	0	1	0	0	0	0	0	0	0	0	0	0	0	0	0	0	0	0	0	0	0	0	0	1	0	0
548	male	78	0	urban	>10'-20'	≤5'	>5'-10'	>5'-10'	3	0	0	0	1	0	0	0	0	0	0	0	0	1	0	0	0	1	0	0	0	0	0	0	0	0	0	0	0	0	0	0	0	0	0	0	0	0	1	0	0
549	male	95	0	urban	>5'-10'	>10'-20'	>5'-10'	>5'-10'	7	0	0	1	1	0	0	0	0	0	0	0	0	0	0	0	0	0	0	0	0	0	0	0	0	0	0	0	0	0	0	0	0	0	0	0	0	0	0	0	1
550	male	91	0	urban	>5'-10'	≤5'	≤5'	≤5'	9	0	1	1	1	1	0	0	0	0	0	0	1	1	0	0	1	0	0	0	0	0	0	0	0	0	0	1	0	0	0	0	0	0	0	0	0	0	1	0	1
551	male	81	0	peri-urban	>10'-20'	≤5'	≤5'	≤5'	7	0	0	0	0	0	0	0	0	0	0	1	0	0	0	0	1	0	0	0	0	0	0	0	0	0	0	1	0	0	0	0	0	0	0	0	0	0	0	0	0
552	female	93	0	peri-urban	>10'-20'	≤5'	>10'-20'	≤5'	9	0	0	0	1	0	0	0	0	1	0	0	0	0	0	0	0	0	0	0	0	0	0	0	0	0	0	0	0	0	0	0	0	0	0	0	0	0	0	0	0
553	female	89	0	peri-urban	>20'-30'	≤5'	>10'-20'	≤5'	35	0	0	0	0	0	0	0	0	1	0	0	1	0	0	0	0	0	0	0	0	0	0	0	0	0	0	0	0	0	0	0	0	0	0	0	0	0	1	0	1
554	female	90	0	urban	>5'-10'	≤5'	≤5'	≤5'	12	0	0	0	0	1	0	0	1	1	0	0	0	1	0	0	0	0	0	0	0	0	0	0	0	0	0	0	0	0	0	0	0	0	0	0	1	0	1	0	0
555	male	73	0	peri-urban	>10'-20'	≤5'	≤5'	≤5'	6	0	1	0	1	0	0	0	1	0	0	0	0	0	0	0	0	0	0	0	0	0	0	0	0	0	0	0	0	0	0	0	0	1	1	0	0	0	0	0	0
556	male	72	0	urban	≤5'	≤5'	≤5'	≤5'	5	0	0	0	0	0	0	0	1	1	0	0	1	1	0	0	1	0	0	0	0	0	0	0	0	0	0	0	0	0	0	0	0	0	0	0	0	0	1	0	1
557	female	83	0	rural	≤5'	≤5'	≤5'	≤5'	5	0	0	0	0	1	0	0	0	0	0	0	0	0	1	0	0	0	0	0	0	0	0	0	0	0	0	0	0	0	0	0	0	0	0	0	0	0	1	0	0
558	female	85	0	urban	>5'-10'	≤5'	>5'-10'	>5'-10'	27	0	0	0	1	0	0	0	1	0	0	0	1	0	0	1	0	0	0	0	0	0	1	0	0	0	0	0	0	0	0	0	0	0	0	0	0	0	0	0	1
559	male	81	0	urban	>10'-20'	≤5'	>5'-10'	≤5'	6	0	0	1	1	0	0	0	1	1	0	0	1	0	0	0	0	0	0	0	0	0	0	0	0	0	0	0	0	0	0	0	0	1	0	0	0	0	0	0	1
560	female	92	0	urban	>5'-10'	≤5'	≤5'	≤5'	4	0	0	1	0	1	0	0	0	1	0	0	1	1	1	0	1	0	0	0	0	0	0	0	0	0	0	0	0	0	0	0	0	0	0	0	0	0	1	1	0
561	female	87	0	peri-urban	>5'-10'	≤5'	≤5'	≤5'	4	0	0	0	0	0	0	0	0	0	0	0	0	0	0	0	0	0	0	0	0	0	0	0	0	0	0	0	0	0	0	0	0	0	0	0	0	0	0	0	0
562	male	88	0	peri-urban	>20'-30'	≤5'	>10'-20'	≤5'	12	1	0	1	1	0	0	0	1	0	0	0	1	0	0	0	0	0	0	0	0	0	0	0	0	0	0	0	0	1	0	0	0	0	1	0	0	0	0	0	0
563	female	68	0	peri-urban	>5'-10'	>5'-10'	>5'-10'	>10'-20'	3	0	0	0	0	0	0	0	0	0	0	0	0	0	0	0	0	0	0	0	0	0	0	0	0	0	0	0	0	0	0	0	0	0	0	0	0	0	0	0	0
564	male	81	0	rural	>10'-20'	≤5'	≤5'	≤5'	7	0	0	0	0	1	0	0	0	0	0	0	1	0	0	0	0	0	0	0	0	0	0	0	0	0	0	0	1	0	0	0	0	0	1	0	0	0	1	0	1
565	female	96	0	urban	>5'-10'	>5'-10'	>5'-10'	>5'-10'	3	0	0	0	0	0	0	0	0	0	0	0	0	0	0	0	0	0	0	0	0	0	0	0	0	0	0	0	0	0	0	0	0	0	0	0	0	0	0	0	0
566	male	84	0	urban	≤5'	≤5'	≤5'	>5'-10'	15	0	0	0	0	0	0	0	0	1	0	0	0	0	0	0	1	0	0	0	1	0	0	0	0	0	0	0	0	0	0	0	0	0	0	0	0	0	0	0	0
567	female	82	0	rural	>10'-20'	>5'-10'	>5'-10'	>5'-10'	9	0	0	0	0	0	0	0	0	0	0	0	0	0	0	0	0	0	0	0	0	0	0	0	0	0	0	0	0	0	0	0	0	0	0	0	0	0	0	1	0
568	female	89	0	urban	>5'-10'	>5'-10'	>5'-10'	>5'-10'	16	0	0	0	1	0	0	0	1	0	0	0	0	0	0	0	0	0	0	0	0	0	0	0	0	0	0	0	0	1	0	0	0	0	0	1	1	0	0	0	0
569	female	87	0	rural	≤5'	≤5'	≤5'	≤5'	5	0	0	0	0	0	0	0	0	1	0	0	1	0	0	0	1	0	0	0	0	0	0	0	0	0	0	0	0	0	0	0	0	0	0	0	0	0	0	0	1
570	male	73	0	rural	>20'-30'	≤5'	>5'-10'	>5'-10'	4	0	0	0	1	0	0	0	0	0	0	0	0	0	0	0	0	0	0	0	0	0	0	0	0	0	0	0	0	0	0	0	0	0	0	0	0	0	0	1	1
571	female	45	1	peri-urban	>10'-20'	≤5'	>5'-10'	>5'-10'	8	1	1	0	0	0	0	0	0	0	0	0	0	0	0	0	0	0	0	0	0	0	0	0	0	0	0	0	0	0	0	0	0	0	0	0	0	0	0	0	0
572	female	79	0	peri-urban	>10'-20'	≤5'	>10'-20'	≤5'	2	0	0	1	0	0	0	0	1	1	0	0	0	0	0	0	0	0	0	0	0	0	0	0	0	0	0	0	0	0	0	0	0	0	0	0	0	0	0	0	1
573	female	77	0	rural	>10'-20'	≤5'	>10'-20'	>10'-20'	15	0	0	0	1	0	0	0	1	0	0	0	0	0	0	0	0	0	0	0	0	0	0	0	0	1	0	0	0	0	0	0	0	0	0	0	0	0	0	0	0
574	female	96	0	peri-urban	>10'-20'	≤5'	≤5'	≤5'	5	0	0	1	1	0	0	0	1	0	0	0	0	0	0	0	0	0	0	0	0	0	0	0	0	0	0	1	0	0	0	0	0	0	0	1	0	0	0	0	0
575	female	76	0	urban	>5'-10'	≤5'	>5'-10'	≤5'	9	0	0	1	1	0	0	0	0	0	0	1	0	0	0	0	0	0	0	0	0	0	0	0	0	0	0	0	0	0	0	0	0	0	0	0	1	0	0	0	0
576	female	83	0	peri-urban	>10'-20'	>5'-10'	>5'-10'	>5'-10'	9	0	0	1	0	0	0	0	0	1	0	0	1	1	0	0	1	0	0	0	0	0	0	0	0	0	0	0	0	0	0	0	0	0	0	0	0	0	0	0	1
577	male	90	0	urban	>5'-10'	>5'-10'	≤5'	≤5'	6	0	0	0	1	0	0	0	1	0	0	0	0	0	0	0	1	0	0	0	0	0	0	0	0	0	0	0	0	1	0	0	0	0	0	0	0	0	0	0	1
578	male	72	0	urban	>5'-10'	≤5'	≤5'	≤5'	14	0	0	0	1	1	0	0	0	0	0	0	0	0	0	0	0	0	0	0	0	0	0	0	0	0	0	0	0	0	0	0	0	0	0	0	0	0	0	0	0
579	male	86	0	urban	>10'-20'	≤5'	>5'-10'	>5'-10'	10	0	0	0	0	0	0	0	0	0	0	0	0	0	0	0	0	0	0	0	0	0	0	0	0	0	0	0	0	0	0	0	0	0	0	0	0	0	0	0	0
580	female	82	0	rural	>20'-30'	≤5'	>10'-20'	>10'-20'	17	0	0	0	0	0	0	0	0	0	0	0	0	0	0	0	0	0	0	0	0	0	0	0	0	0	0	0	0	0	0	0	0	0	0	0	0	0	0	1	0
581	male	87	0	urban	>10'-20'	>5'-10'	≤5'	≤5'	13	0	0	1	1	1	0	0	0	0	0	0	0	1	0	0	0	0	0	0	0	0	0	0	0	0	0	0	0	0	0	0	0	0	0	0	0	0	1	0	1
582	female	94	0	urban	>10'-20'	≤5'	>5'-10'	>5'-10'	7	0	0	1	1	1	0	0	0	1	0	1	1	0	0	0	1	0	0	0	0	0	0	0	0	0	0	0	0	0	0	0	0	0	0	1	0	0	0	1	1
583	female	80	0	rural	≤5'	≤5'	>20'-30'	≤5'	7	0	0	0	1	1	0	0	0	0	0	0	0	0	0	0	0	0	0	0	0	0	0	0	0	0	0	0	0	0	0	0	0	0	0	0	0	0	0	1	0
584	male	61	0	peri-urban	>10'-20'	≤5'	≤5'	≤5'	10	0	0	1	1	0	0	1	1	0	0	0	1	1	0	0	1	0	0	0	0	0	0	0	0	0	0	0	0	0	0	0	0	0	1	0	0	0	1	1	0
585	male	76	0	urban	>5'-10'	≤5'	≤5'	≤5'	23	0	0	0	1	0	0	0	0	0	0	0	0	0	0	0	1	0	0	0	0	0	1	0	0	0	0	0	0	0	0	0	0	0	0	0	0	0	0	0	0
586	male	80	0	urban	≤5'	≤5'	≤5'	>5'-10'	9	0	0	0	0	0	0	0	0	0	0	0	0	0	0	0	0	0	0	0	0	0	0	0	0	0	0	0	0	0	0	0	0	0	0	0	0	0	1	0	1
587	female	67	0	urban	>5'-10'	>5'-10'	>5'-10'	>5'-10'	13	0	1	0	1	1	0	0	0	0	0	0	0	1	0	0	1	0	0	0	0	0	0	0	0	0	0	0	0	0	0	0	0	1	0	0	0	0	0	1	0
588	female	96	0	rural	>10'-20'	≤5'	>10'-20'	>10'-20'	5	0	0	0	0	0	0	0	0	0	0	0	0	0	0	0	0	0	0	0	0	0	0	0	0	0	0	0	0	0	0	0	0	0	0	0	0	0	0	0	0
589	female	90	0	urban	>5'-10'	≤5'	>5'-10'	>5'-10'	7	1	1	1	0	1	0	1	1	0	0	0	0	0	0	0	0	0	0	0	0	0	0	0	0	0	0	0	0	0	0	0	0	0	1	1	0	0	0	1	0
590	female	87	0	urban	>10'-20'	>5'-10'	>10'-20'	≤5'	17	0	0	0	0	0	0	0	1	0	0	1	0	0	0	0	0	0	0	0	0	0	0	0	0	0	0	0	0	0	0	0	0	0	0	1	0	0	0	0	1
591	female	91	0	urban	>10'-20'	>5'-10'	>5'-10'	>5'-10'	4	0	0	0	1	1	0	0	1	0	0	0	0	1	0	0	0	0	0	0	0	0	0	0	0	0	0	0	0	0	0	0	0	0	0	0	0	0	0	0	0
592	male	72	0	urban	>5'-10'	≤5'	≤5'	≤5'	7	0	0	0	0	1	0	0	1	0	0	0	0	0	0	0	1	0	0	0	0	0	0	0	0	0	0	0	0	0	0	0	0	0	0	0	0	0	0	0	0
593	male	61	0	urban	>10'-20'	≤5'	>5'-10'	≤5'	6	0	0	0	1	0	0	0	1	0	0	0	0	1	0	0	0	1	0	0	0	1	1	0	0	0	0	0	0	0	0	0	0	0	0	0	0	0	1	0	0
594	female	68	0	peri-urban	≤5'	≤5'	≤5'	≤5'	6	0	0	0	1	0	0	0	0	0	0	0	0	0	0	1	0	0	0	0	0	0	0	0	0	0	0	0	0	1	0	0	0	1	0	1	0	0	0	0	0
595	female	84	0	urban	>5'-10'	≤5'	≤5'	≤5'	11	0	0	0	0	0	0	0	0	0	0	0	1	0	0	0	0	0	0	0	0	0	0	0	0	0	0	0	0	0	0	0	0	0	0	0	0	0	1	1	0
596	female	77	0	peri-urban	>20'-30'	≤5'	>20'-30'	>10'-20'	12	0	0	0	0	0	0	0	0	0	0	0	0	0	0	0	0	0	0	0	0	0	0	0	0	0	0	0	1	0	0	0	0	0	0	0	0	0	1	0	0
597	male	82	0	urban	>5'-10'	>5'-10'	≤5'	≤5'	7	0	0	0	1	0	0	0	1	0	0	0	1	0	0	0	0	0	0	0	0	0	0	0	0	0	0	0	0	0	0	0	0	0	0	0	0	0	0	0	0
598	male	75	0	urban	>5'-10'	>5'-10'	>5'-10'	>5'-10'	5	0	1	0	1	1	0	0	0	0	0	0	0	0	0	0	0	0	0	0	0	0	0	0	0	0	0	0	0	0	0	0	0	0	0	0	0	0	0	0	0
599	female	91	0	urban	>5'-10'	≤5'	≤5'	≤5'	7	0	0	0	0	1	0	0	1	1	0	0	1	1	1	0	1	0	0	0	0	0	0	0	0	0	0	0	0	0	0	0	0	0	0	0	0	0	1	0	1
600	female	75	1	urban	>5'-10'	≤5'	>5'-10'	>5'-10'	10	0	0	0	1	0	0	0	0	1	0	0	0	0	0	0	0	1	0	0	0	0	0	0	0	1	0	0	0	0	0	0	0	0	0	0	0	0	0	0	0
601	male	81	0	peri-urban	>10'-20'	≤5'	≤5'	≤5'	4	0	0	0	1	0	0	1	0	0	0	0	0	0	0	0	0	0	0	0	0	0	0	0	0	0	0	0	0	0	0	0	0	0	1	0	0	0	0	0	0
602	female	76	0	rural	>20'-30'	≤5'	>10'-20'	>10'-20'	7	0	0	1	1	1	0	0	0	0	0	0	0	1	0	0	1	0	0	0	0	0	0	0	0	0	0	0	0	0	0	0	0	0	0	1	0	0	1	1	0
603	male	94	0	rural	>10'-20'	≤5'	>10'-20'	>10'-20'	13	0	0	0	0	0	0	0	0	1	0	0	0	0	0	0	0	0	0	0	0	0	0	0	0	0	0	0	0	0	0	0	0	0	0	0	0	0	0	1	0
604	male	58	1	urban	>5'-10'	≤5'	>5'-10'	≤5'	5	0	1	0	0	0	0	0	0	1	0	0	0	0	0	0	0	0	0	0	0	0	0	0	0	0	0	0	0	0	0	0	0	0	0	0	0	0	0	0	0
605	female	85	0	rural	>10'-20'	≤5'	>5'-10'	>5'-10'	20	0	0	0	0	0	0	0	0	1	0	0	0	0	0	0	0	0	0	0	0	0	0	0	0	0	0	0	1	0	0	0	0	0	0	0	0	0	1	0	1
606	male	81	0	urban	>5'-10'	>5'-10'	>5'-10'	>5'-10'	4	0	0	1	1	1	0	1	0	0	0	1	0	0	1	0	1	0	0	0	0	0	0	0	0	0	0	0	0	0	0	0	0	0	0	0	0	0	0	1	0
607	female	82	0	urban	>5'-10'	≤5'	>5'-10'	>5'-10'	3	0	0	0	0	0	0	0	0	1	0	0	0	0	0	0	0	0	0	0	0	0	0	0	0	0	0	0	0	0	0	0	0	0	0	0	0	0	0	0	0
608	female	66	0	peri-urban	>10'-20'	≤5'	>10'-20'	≤5'	4	0	1	0	1	0	0	0	0	0	0	0	0	0	0	0	0	0	0	0	0	0	0	0	0	0	0	0	0	0	0	0	0	0	0	0	0	0	0	0	0
609	female	84	0	peri-urban	>20'-30'	≤5'	>10'-20'	>10'-20'	9	0	0	1	1	0	0	0	0	0	0	0	0	0	0	0	0	0	0	0	0	0	0	0	0	0	0	0	0	0	0	0	0	0	1	0	0	0	0	1	1
610	female	94	0	urban	≤5'	≤5'	≤5'	≤5'	32	0	0	0	1	0	0	0	0	1	0	0	0	0	0	0	0	0	0	0	0	0	1	0	0	0	0	1	0	1	0	0	0	0	0	1	0	0	0	1	0
611	male	62	0	urban	>5'-10'	>10'-20'	>5'-10'	≤5'	5	1	1	0	0	0	0	0	0	0	0	0	1	1	1	0	1	0	0	0	0	0	0	0	0	0	0	0	0	0	0	0	0	0	0	0	0	0	1	0	0
612	female	82	0	urban	>5'-10'	≤5'	>5'-10'	>5'-10'	9	0	0	0	1	0	0	0	0	0	0	0	0	0	0	0	1	0	0	0	0	0	0	0	0	0	0	0	0	0	0	0	0	0	0	0	0	0	0	1	0
613	female	79	0	urban	>5'-10'	>5'-10'	>5'-10'	>5'-10'	4	0	0	0	1	0	0	0	0	0	0	0	1	0	0	0	0	0	0	0	0	0	0	0	0	0	0	0	0	0	0	0	0	0	0	1	0	0	0	0	1
614	female	90	0	rural	>10'-20'	≤5'	>10'-20'	>10'-20'	7	0	0	1	1	1	0	0	0	1	0	0	0	0	0	0	1	0	0	0	0	0	0	0	0	0	0	0	0	0	0	0	0	0	0	0	1	0	0	0	0
615	female	85	0	peri-urban	>10'-20'	>5'-10'	≤5'	≤5'	4	0	1	0	0	1	0	0	1	0	0	0	0	0	0	0	0	0	0	0	0	0	0	0	0	0	0	0	0	0	0	0	0	0	0	0	0	0	0	1	0
616	female	75	0	peri-urban	>10'-20'	≤5'	≤5'	≤5'	8	0	0	1	1	0	0	0	1	0	0	0	0	1	0	1	1	0	0	0	0	0	0	0	0	0	0	0	0	0	0	0	0	0	0	0	0	0	1	0	0
617	male	81	0	rural	>20'-30'	≤5'	>10'-20'	>10'-20'	7	0	0	1	1	0	0	1	0	1	0	0	0	0	1	1	0	0	0	0	0	0	0	0	0	0	0	0	0	0	0	0	0	0	0	1	1	0	1	0	0
618	female	91	0	peri-urban	>10'-20'	>10'-20'	≤5'	≤5'	3	0	0	0	0	0	0	0	0	1	0	0	1	0	0	0	0	0	0	0	0	0	0	0	0	0	0	0	0	0	0	0	0	0	0	0	0	0	0	0	0
619	female	77	0	urban	>10'-20'	≤5'	>5'-10'	≤5'	4	0	1	0	0	0	0	0	0	1	0	0	0	1	0	0	0	0	0	0	0	0	0	0	0	0	0	0	0	0	0	0	0	0	0	0	0	0	1	0	0
620	male	80	0	urban	>5'-10'	≤5'	≤5'	≤5'	10	0	0	1	0	0	0	0	1	0	0	0	0	1	1	0	1	0	0	0	0	0	0	0	0	1	0	0	0	0	0	0	0	0	0	0	0	0	1	0	0
621	female	93	0	urban	>5'-10'	≤5'	>5'-10'	≤5'	8	0	0	0	0	0	0	0	0	0	0	0	0	0	0	0	0	0	0	0	0	0	0	0	0	0	0	0	1	0	0	0	0	0	0	0	0	0	1	0	0
622	male	75	0	rural	>5'-10'	≤5'	>5'-10'	>5'-10'	84	0	0	0	0	0	0	1	0	1	0	0	0	1	0	0	1	0	0	0	0	0	0	0	0	0	0	0	0	0	0	0	0	0	0	0	0	0	1	0	1
623	female	94	0	urban	>10'-20'	≤5'	≤5'	≤5'	12	0	0	0	1	0	0	0	0	1	0	0	0	0	0	0	0	0	0	0	0	0	0	0	0	0	0	0	0	0	0	0	0	0	0	0	0	0	0	0	0
624	female	77	0	rural	≤5'	≤5'	≤5'	>10'-20'	9	0	0	1	0	0	0	0	0	1	0	0	0	0	0	1	0	0	0	0	0	0	0	0	0	0	0	0	0	1	0	0	0	0	1	0	0	0	0	1	1
625	female	87	0	peri-urban	>10'-20'	>10'-20'	≤5'	≤5'	9	0	0	1	1	0	0	0	1	1	0	1	0	0	0	0	0	0	0	0	0	0	0	0	0	0	0	0	0	0	0	0	0	0	0	1	1	0	0	0	0
626	female	88	0	urban	≤5'	≤5'	≤5'	≤5'	5	0	0	0	0	1	0	0	0	1	0	0	0	0	0	0	0	0	0	0	0	0	0	0	0	0	0	0	0	0	0	0	0	0	0	0	0	0	0	0	1
627	female	86	0	urban	>5'-10'	≤5'	≤5'	≤5'	2	0	0	0	1	0	0	0	0	0	0	0	0	0	0	0	0	0	0	0	0	0	0	0	0	0	0	0	0	0	0	0	0	0	0	0	0	0	0	1	0
628	female	91	0	peri-urban	>10'-20'	≤5'	≤5'	≤5'	9	0	0	0	1	0	0	0	0	0	0	0	0	0	0	0	0	0	0	0	0	0	0	0	0	0	0	0	0	0	0	0	0	0	0	0	0	0	0	1	0
629	male	83	0	urban	>5'-10'	≤5'	>5'-10'	>5'-10'	4	0	0	1	0	1	0	0	0	0	0	0	0	0	0	0	0	0	0	0	0	0	0	0	1	0	0	0	0	0	0	0	0	0	1	0	0	0	0	1	1
630	male	75	0	peri-urban	>10'-20'	≤5'	≤5'	≤5'	7	0	0	0	1	0	0	0	0	0	0	0	0	0	0	0	0	0	0	0	0	0	0	0	0	0	0	0	0	0	0	0	0	0	0	0	0	0	0	0	1
631	female	83	0	peri-urban	>10'-20'	≤5'	>10'-20'	≤5'	3	0	0	0	1	0	0	0	0	0	0	0	0	0	0	0	0	0	0	0	0	0	0	0	0	0	0	0	0	0	0	0	0	0	0	0	0	0	0	0	0
632	female	81	0	rural	>10'-20'	>20'-30'	>5'-10'	>5'-10'	8	0	0	1	1	1	0	0	0	1	0	0	1	1	1	0	0	0	0	0	0	0	0	0	0	0	0	1	0	1	0	0	0	0	0	0	0	0	1	0	0
633	male	65	0	peri-urban	>5'-10'	≤5'	>5'-10'	>5'-10'	3	0	1	0	1	0	0	0	0	0	0	0	0	0	1	0	0	0	0	0	0	0	0	0	0	0	0	0	0	0	0	0	0	0	0	0	0	0	0	0	0
634	male	85	0	rural	>10'-20'	>30'	>10'-20'	>10'-20'	7	0	0	1	0	1	0	1	1	0	0	0	1	0	1	0	0	0	0	0	0	0	0	0	0	1	0	0	0	0	0	0	0	0	0	0	0	0	1	0	0
635	male	75	0	urban	>5'-10'	>10'-20'	>5'-10'	>10'-20'	6	0	0	0	0	0	0	0	0	0	0	0	0	0	0	0	1	0	0	0	0	0	0	0	0	0	0	0	0	0	0	0	0	0	0	0	1	0	0	0	1
636	female	91	0	urban	≤5'	≤5'	≤5'	>5'-10'	6	0	0	1	1	1	0	0	0	1	0	0	0	0	0	0	0	0	0	0	0	0	0	0	0	0	0	0	0	0	0	0	0	0	0	0	0	0	0	0	1
637	female	85	0	urban	>5'-10'	≤5'	>5'-10'	≤5'	36	0	0	0	0	0	0	0	1	0	0	0	1	0	0	0	0	0	0	0	0	0	0	0	0	0	0	0	0	0	0	0	0	0	0	0	0	0	0	0	1
638	female	91	0	urban	>5'-10'	>5'-10'	>5'-10'	>5'-10'	5	0	1	1	0	1	0	0	1	0	0	0	1	1	0	0	0	0	0	0	0	0	0	0	0	0	0	0	0	0	0	0	0	0	1	0	0	0	1	0	0
639	male	76	0	urban	>10'-20'	≤5'	>5'-10'	>5'-10'	11	0	0	1	1	0	0	0	0	0	0	0	0	1	1	0	1	0	0	0	0	0	0	0	0	0	0	0	0	0	0	0	0	0	1	0	0	0	0	0	0
640	female	83	0	rural	>20'-30'	≤5'	>10'-20'	>10'-20'	5	0	0	0	0	0	0	0	0	0	0	0	0	0	0	0	0	0	0	0	0	0	0	0	0	0	0	0	0	0	0	0	0	0	0	0	0	0	0	0	0
641	male	84	0	rural	>10'-20'	≤5'	>5'-10'	>5'-10'	16	0	0	1	0	0	0	0	0	1	0	0	1	1	1	1	1	0	0	0	0	0	0	0	0	0	0	0	0	0	0	0	0	0	1	0	0	0	1	1	0
642	female	89	0	urban	>5'-10'	≤5'	≤5'	≤5'	5	0	0	0	1	1	0	0	1	0	0	0	0	0	0	0	0	0	0	0	0	0	0	1	0	0	0	0	0	0	0	0	0	0	0	0	1	0	0	0	0
643	female	87	0	peri-urban	>10'-20'	≤5'	≤5'	≤5'	6	0	0	0	1	0	0	0	0	1	0	0	0	0	0	0	0	0	0	0	0	0	0	0	0	0	0	0	0	0	0	0	0	0	0	0	0	0	0	0	1
644	male	72	0	peri-urban	>20'-30'	≤5'	>5'-10'	>5'-10'	5	0	0	1	1	0	0	0	0	0	0	0	0	0	0	0	0	0	0	0	0	0	0	0	0	0	0	0	0	0	0	0	0	0	0	0	0	0	0	0	0
645	female	84	0	urban	≤5'	>5'-10'	≤5'	>5'-10'	5	0	0	0	0	0	0	0	0	0	0	0	0	0	0	1	0	0	0	0	0	0	0	0	0	0	0	0	0	0	0	0	0	0	0	0	1	0	0	0	0
646	female	77	0	peri-urban	>10'-20'	≤5'	>5'-10'	>5'-10'	6	0	1	1	0	0	1	0	1	0	0	0	0	1	0	0	0	0	0	0	0	0	0	0	0	0	0	1	0	0	0	0	0	0	0	0	0	0	0	0	0
647	male	87	0	urban	>5'-10'	≤5'	>5'-10'	>5'-10'	6	0	0	1	0	0	0	1	0	0	0	0	0	1	0	0	1	0	0	0	0	0	0	0	0	0	0	0	0	0	0	0	0	0	0	0	0	0	1	0	0
648	male	76	0	rural	>20'-30'	≤5'	>20'-30'	>20'-30'	4	0	0	0	0	0	0	0	1	0	0	0	0	1	0	0	0	0	0	0	0	0	0	0	0	0	0	0	0	0	0	0	0	0	0	0	0	0	1	0	1
649	male	66	0	peri-urban	>10'-20'	≤5'	>10'-20'	>10'-20'	8	0	1	0	1	1	0	1	1	0	0	0	0	0	0	0	0	0	0	0	0	0	0	0	0	0	0	0	0	1	0	0	0	0	0	0	0	0	0	1	1
650	male	80	0	peri-urban	>10'-20'	≤5'	≤5'	≤5'	8	0	0	0	1	0	0	0	0	1	0	0	0	1	0	0	0	0	0	0	0	0	0	0	0	0	0	0	0	0	0	0	0	0	0	0	0	0	1	0	0
651	male	69	0	rural	>20'-30'	>10'-20'	>10'-20'	>10'-20'	9	0	0	1	1	1	0	0	0	0	0	0	0	1	1	0	1	0	0	0	0	0	0	0	0	0	0	0	0	0	0	0	0	0	0	0	0	0	1	1	0
652	female	77	0	urban	>20'-30'	>10'-20'	>10'-20'	>10'-20'	8	0	0	1	1	1	0	0	1	1	0	0	0	1	0	1	1	0	0	0	0	0	0	0	0	0	0	0	0	1	0	0	0	0	1	0	0	0	1	0	0
653	male	90	0	urban	>5'-10'	≤5'	>5'-10'	>5'-10'	20	0	0	0	0	0	0	0	0	1	0	0	1	0	0	0	0	0	0	0	0	0	0	0	0	0	0	0	0	1	0	0	0	0	0	0	0	0	0	0	0
654	female	92	0	urban	>5'-10'	>10'-20'	>5'-10'	>5'-10'	8	0	0	0	0	0	0	0	0	0	0	0	0	0	0	0	0	0	0	0	0	0	0	0	0	0	0	0	0	0	0	0	0	0	1	0	0	0	0	0	0
655	female	85	0	urban	>5'-10'	≤5'	≤5'	≤5'	6	0	0	1	1	0	0	0	0	1	0	0	0	0	0	1	0	0	0	0	0	0	1	0	0	0	0	1	0	0	0	0	0	0	0	0	0	0	0	1	0
656	female	89	0	rural	>20'-30'	>5'-10'	>20'-30'	>20'-30'	7	0	0	0	0	1	0	1	0	0	0	0	0	0	1	0	1	0	0	0	0	0	0	0	0	0	0	0	0	0	0	0	0	0	0	0	0	0	1	0	0
657	female	68	0	rural	>20'-30'	>30'	>20'-30'	>20'-30'	11	0	0	0	0	0	0	0	0	0	0	0	0	1	0	0	0	0	0	0	0	0	0	0	0	0	0	0	0	0	0	0	0	0	0	0	0	0	0	0	0
658	female	81	0	peri-urban	>10'-20'	≤5'	>10'-20'	≤5'	3	0	0	1	1	0	0	0	1	1	0	0	0	0	0	0	0	0	0	0	0	0	0	0	0	0	0	0	0	0	0	0	0	0	0	0	0	0	0	0	0
659	female	95	0	urban	>5'-10'	≤5'	>5'-10'	≤5'	6	0	0	1	1	0	0	0	0	0	0	0	0	0	0	0	0	0	0	0	0	0	0	0	0	0	0	0	0	0	0	0	0	0	1	0	0	0	0	1	0
660	female	85	0	urban	>5'-10'	≤5'	≤5'	≤5'	3	0	0	0	0	0	0	0	0	0	0	0	0	0	0	0	0	0	0	0	0	0	0	0	0	0	0	0	0	1	0	0	0	0	0	0	0	0	0	0	1
661	female	85	0	peri-urban	>10'-20'	≤5'	>5'-10'	>5'-10'	6	0	0	0	1	0	0	1	1	0	0	0	1	0	0	0	1	0	0	0	0	0	1	0	0	0	0	0	0	0	0	0	0	0	0	1	0	0	0	0	0
662	male	82	0	peri-urban	>5'-10'	>10'-20'	>5'-10'	>5'-10'	6	0	0	0	0	0	0	0	0	1	0	0	0	1	0	0	1	0	0	0	0	0	1	0	0	0	0	0	0	0	0	0	0	0	0	0	0	0	1	1	0
663	male	82	0	rural	>10'-20'	≤5'	≤5'	≤5'	7	1	0	0	1	0	0	0	0	0	0	0	0	0	0	0	0	0	0	0	0	1	1	0	0	0	0	0	0	0	0	0	0	0	0	0	0	0	0	0	0
664	male	87	0	peri-urban	>5'-10'	≤5'	≤5'	≤5'	10	0	0	0	1	0	0	1	0	1	0	0	0	0	0	0	0	0	0	0	0	0	0	0	0	0	0	0	0	0	0	0	0	0	0	0	0	0	0	1	0
665	male	82	0	urban	>10'-20'	≤5'	>5'-10'	>5'-10'	5	0	0	1	1	0	0	0	1	0	0	0	0	0	0	0	1	0	0	0	0	0	0	0	0	0	0	0	0	0	0	0	0	0	0	0	0	0	0	0	0
666	female	97	0	urban	>10'-20'	≤5'	≤5'	≤5'	5	0	0	0	1	0	0	0	0	0	0	0	0	0	0	0	0	0	0	0	0	0	0	0	0	0	0	0	0	0	0	0	0	0	1	0	0	0	0	0	0
667	male	78	0	peri-urban	>10'-20'	≤5'	>10'-20'	≤5'	4	1	1	1	1	1	0	0	1	0	0	0	0	0	0	0	1	0	0	0	0	0	0	0	0	0	0	0	0	0	0	0	0	0	1	0	1	0	0	0	0
668	male	87	0	rural	>5'-10'	>5'-10'	>5'-10'	>5'-10'	13	0	0	0	1	0	0	0	1	0	0	0	1	0	0	0	0	0	0	0	0	0	0	0	0	0	0	0	0	0	0	0	0	0	1	0	0	0	0	1	0
669	male	89	0	urban	≤5'	>5'-10'	≤5'	>5'-10'	23	0	0	0	0	0	0	0	0	0	0	0	1	0	0	0	0	0	0	0	0	0	0	0	0	0	0	0	0	0	0	0	0	0	0	1	0	0	0	1	1
670	male	78	0	urban	>5'-10'	≤5'	≤5'	≤5'	8	0	0	0	0	0	0	0	1	0	0	0	0	0	0	0	1	0	0	0	0	0	0	0	0	0	0	0	0	0	0	0	0	0	0	0	0	0	0	1	0
671	female	91	0	urban	>10'-20'	≤5'	>10'-20'	≤5'	5	0	0	1	1	1	0	0	0	1	0	0	1	0	0	0	0	0	0	0	0	0	0	0	0	0	0	1	0	0	0	0	0	0	0	0	0	0	0	0	0
672	male	79	0	urban	>5'-10'	≤5'	≤5'	≤5'	7	0	0	0	0	0	0	0	0	0	0	0	0	0	1	0	0	0	0	0	0	0	0	0	0	0	0	0	0	0	0	0	0	0	0	0	0	0	0	0	0
673	male	86	0	rural	≤5'	≤5'	≤5'	≤5'	4	0	0	0	1	0	0	0	0	0	0	0	0	0	0	0	0	0	0	0	0	0	0	0	0	0	0	0	0	0	0	0	0	0	0	0	0	0	0	0	0
674	male	83	0	peri-urban	>10'-20'	≤5'	≤5'	≤5'	7	0	0	1	0	1	0	0	0	0	0	0	1	1	1	0	1	0	0	0	0	0	0	0	0	0	0	1	0	0	0	0	0	1	1	1	0	0	0	0	0
675	female	92	0	peri-urban	>20'-30'	≤5'	>10'-20'	≤5'	10	0	0	0	0	0	0	0	0	0	0	0	0	0	0	0	0	0	0	0	0	0	0	0	0	0	0	0	0	0	0	0	0	0	0	0	0	0	0	0	0
676	female	89	0	peri-urban	>10'-20'	≤5'	≤5'	≤5'	5	0	0	0	1	0	0	0	0	0	0	0	0	0	0	0	0	0	0	0	0	0	0	0	0	0	0	0	0	0	0	0	0	0	0	0	0	0	0	0	0
677	female	89	0	urban	>10'-20'	>5'-10'	≤5'	≤5'	60	0	0	0	1	0	0	0	0	1	0	0	0	0	0	0	0	0	0	0	0	0	0	0	0	0	1	0	0	0	0	0	0	0	0	0	0	0	0	0	0
678	male	77	0	urban	>5'-10'	≤5'	≤5'	≤5'	15	0	0	1	0	1	0	1	1	1	0	0	0	1	1	0	1	1	0	0	0	0	0	0	0	0	0	0	1	0	0	0	0	0	0	0	0	0	1	0	0
679	male	78	0	peri-urban	>10'-20'	≤5'	≤5'	≤5'	6	0	0	0	0	0	0	1	0	0	0	0	0	0	0	0	0	0	0	0	0	0	0	0	0	0	0	0	0	0	0	0	0	0	0	0	0	0	0	0	0
680	male	85	0	urban	>5'-10'	>10'-20'	≤5'	≤5'	11	0	0	0	1	0	0	0	1	0	0	0	0	0	0	0	1	0	0	0	0	0	1	0	0	0	0	1	0	0	0	0	0	0	0	0	0	0	0	0	0
681	male	92	0	peri-urban	>10'-20'	≤5'	>5'-10'	>5'-10'	8	0	0	0	1	0	0	0	0	1	0	0	1	0	0	0	0	0	0	0	0	0	0	0	0	0	0	0	0	0	0	0	0	0	0	0	1	0	0	0	0
682	female	83	0	urban	>5'-10'	≤5'	≤5'	≤5'	14	0	1	1	1	0	0	0	0	1	0	0	1	0	0	0	0	0	0	0	0	0	0	0	0	0	0	0	0	0	0	0	0	0	0	0	0	0	0	0	1
683	female	84	0	peri-urban	>5'-10'	≤5'	>5'-10'	>5'-10'	10	0	0	1	1	0	1	1	1	0	0	0	1	0	0	0	1	0	0	0	0	0	0	0	0	0	0	0	0	0	0	0	0	0	0	0	0	0	0	0	0
684	female	61	0	urban	>5'-10'	≤5'	>5'-10'	≤5'	13	0	0	0	1	1	0	0	0	1	0	0	0	1	0	0	0	0	0	0	0	0	0	0	0	0	0	0	0	1	0	0	0	0	0	0	0	0	1	0	0
685	male	82	0	peri-urban	>5'-10'	>10'-20'	>5'-10'	>5'-10'	10	0	0	1	0	1	0	0	0	1	0	0	0	0	1	0	0	0	0	0	0	0	0	0	0	0	0	0	0	0	0	0	0	0	0	0	0	0	1	0	1
686	male	91	0	urban	>10'-20'	>5'-10'	>5'-10'	>5'-10'	5	0	0	0	0	0	0	0	0	0	0	0	0	1	0	0	1	0	0	0	0	0	0	0	0	0	0	0	1	0	0	0	0	0	0	0	0	0	1	0	0
687	male	86	0	urban	>5'-10'	≤5'	≤5'	≤5'	6	0	1	0	0	0	0	0	1	0	0	0	0	0	0	0	0	0	0	0	0	0	0	0	0	0	0	0	0	0	0	0	0	0	0	0	0	0	0	0	1
688	female	74	0	rural	>10'-20'	>10'-20'	>10'-20'	>10'-20'	8	0	0	0	1	1	0	0	0	0	0	0	0	0	0	0	0	0	0	0	0	0	0	0	0	0	0	0	0	0	0	0	0	0	0	0	0	0	0	0	1
689	female	95	0	urban	>5'-10'	≤5'	≤5'	≤5'	7	0	0	0	0	0	0	0	0	0	0	0	1	0	0	0	0	0	0	0	0	0	0	0	0	0	0	0	0	0	0	0	0	0	0	1	1	0	0	0	1
690	female	90	0	rural	>20'-30'	>5'-10'	>20'-30'	>20'-30'	5	0	0	0	1	0	0	0	0	1	0	0	0	0	0	0	0	0	0	0	0	0	0	0	0	0	0	0	0	0	0	0	0	0	0	0	0	0	0	0	0
691	female	79	0	rural	>20'-30'	>10'-20'	>20'-30'	>10'-20'	9	0	1	0	0	1	0	0	0	0	0	0	0	1	0	0	0	0	0	0	0	0	0	0	0	0	0	0	0	0	0	0	0	0	0	1	0	0	1	0	0
692	female	83	0	peri-urban	>10'-20'	≤5'	>5'-10'	>5'-10'	15	0	0	0	1	1	0	0	0	1	0	0	0	0	0	0	1	0	0	0	0	0	1	0	0	0	0	0	0	0	0	0	0	0	0	0	1	0	0	0	0
693	female	88	0	peri-urban	>10'-20'	≤5'	≤5'	≤5'	5	0	0	0	0	0	0	0	0	0	0	0	0	0	0	0	0	0	0	0	0	0	0	0	0	0	0	0	0	0	0	0	0	0	0	0	0	0	0	0	1
694	female	56	0	rural	>20'-30'	≤5'	>5'-10'	>5'-10'	7	0	0	0	1	0	0	0	0	0	0	0	0	0	0	0	0	0	0	0	0	0	0	0	0	0	0	0	1	0	0	0	0	0	0	0	0	0	0	0	0
695	female	77	0	urban	>5'-10'	≤5'	>5'-10'	>5'-10'	14	1	1	0	0	1	0	0	1	0	0	1	0	0	0	0	1	0	0	0	0	0	0	0	0	0	0	0	0	0	0	0	0	0	0	0	0	0	1	0	0
696	female	75	0	urban	>5'-10'	>5'-10'	>5'-10'	>5'-10'	4	0	0	1	0	0	0	0	0	0	0	0	0	1	0	0	0	0	0	0	0	0	0	0	0	0	0	0	0	1	0	0	0	0	0	0	0	0	1	1	0
697	female	69	0	rural	>10'-20'	≤5'	>30'	>10'-20'	5	0	0	0	1	1	0	0	0	0	0	0	0	1	0	1	0	0	0	0	0	0	0	0	0	0	0	0	0	0	0	0	0	0	0	0	0	0	1	0	1
698	female	66	0	urban	>5'-10'	>5'-10'	>5'-10'	>5'-10'	14	0	0	0	1	0	0	0	0	1	0	0	1	0	0	0	0	0	0	0	0	0	0	0	0	0	0	0	0	0	0	0	0	1	0	0	0	0	0	0	1
699	male	85	0	urban	>5'-10'	>10'-20'	≤5'	≤5'	13	0	1	0	1	1	0	0	1	0	0	0	0	1	0	0	1	0	0	0	0	0	0	0	0	0	0	0	0	0	0	0	0	0	0	0	0	0	1	1	0
700	male	85	0	urban	≤5'	≤5'	≤5'	≤5'	8	0	0	0	1	0	0	0	1	0	0	0	1	0	0	0	1	0	0	0	0	0	0	0	0	0	0	0	0	0	0	0	0	0	0	0	0	0	0	1	1
701	male	90	0	urban	>10'-20'	≤5'	>5'-10'	≤5'	15	0	1	0	0	1	0	0	0	0	0	0	1	0	0	0	1	0	0	0	0	0	0	0	0	0	0	0	0	0	0	0	0	0	0	0	0	0	0	0	0
702	male	84	0	peri-urban	≤5'	≤5'	≤5'	≤5'	14	0	0	1	1	0	0	0	1	1	0	0	0	0	0	0	1	0	0	0	0	0	0	0	0	0	0	0	1	0	0	0	0	0	1	0	0	0	0	0	0
703	female	80	0	urban	>5'-10'	≤5'	≤5'	≤5'	10	0	0	1	1	0	0	1	1	0	0	0	0	1	0	0	1	0	0	0	0	0	0	0	0	0	0	0	1	0	0	0	0	0	1	0	0	0	1	1	0
704	male	83	0	urban	≤5'	≤5'	≤5'	>5'-10'	8	0	0	1	0	0	0	1	0	1	0	0	0	0	0	0	1	0	0	0	0	0	0	0	0	0	0	0	0	0	0	0	0	0	0	0	0	0	0	1	0
705	female	92	0	urban	>5'-10'	>5'-10'	>5'-10'	>5'-10'	7	0	0	1	1	0	0	0	1	1	0	0	1	0	0	0	1	0	0	0	0	0	0	0	1	0	0	0	0	1	0	0	0	0	0	0	1	0	0	0	1
706	female	92	0	rural	>20'-30'	≤5'	>20'-30'	>20'-30'	3	0	0	0	1	0	0	0	0	1	0	0	0	0	0	0	0	0	0	0	0	0	0	0	0	0	0	0	0	0	0	0	0	0	0	0	0	0	0	0	0
707	male	94	0	peri-urban	>20'-30'	≤5'	≤5'	≤5'	9	0	0	1	1	0	1	0	0	0	0	0	1	0	0	0	1	0	0	0	0	0	0	0	0	0	0	0	0	1	0	0	0	0	0	1	0	0	0	0	0
708	female	85	0	urban	>10'-20'	≤5'	>5'-10'	>5'-10'	40	0	0	1	1	0	0	0	0	0	0	0	0	0	0	0	0	1	0	0	0	0	0	0	0	0	0	1	0	1	0	0	0	1	1	0	1	0	0	0	0
709	female	77	0	urban	≤5'	≤5'	≤5'	≤5'	7	0	0	0	0	0	1	0	0	0	0	0	1	0	0	0	0	0	0	0	0	0	0	0	0	0	0	0	0	0	0	0	0	1	0	0	0	0	0	0	0
710	male	85	0	rural	>10'-20'	≤5'	≤5'	≤5'	8	1	1	0	1	1	0	0	0	0	0	0	0	0	1	0	0	0	0	0	0	0	0	0	0	0	0	0	0	0	0	0	0	0	0	0	0	0	1	0	0
711	male	78	0	rural	>5'-10'	≤5'	>5'-10'	>10'-20'	6	0	0	0	1	0	0	0	0	0	0	0	0	0	0	0	1	0	0	0	0	0	0	0	0	0	0	0	0	0	0	0	0	0	0	0	0	0	1	1	1
712	female	74	0	urban	>10'-20'	>10'-20'	>10'-20'	≤5'	7	0	0	1	0	0	0	0	0	1	0	0	1	0	0	0	0	0	0	0	0	0	0	0	0	0	0	0	0	0	0	0	0	0	0	1	0	0	0	0	1
713	male	80	0	peri-urban	>20'-30'	≤5'	>10'-20'	≤5'	5	0	0	0	1	0	0	0	0	0	0	0	0	0	0	0	0	0	0	0	0	0	0	0	0	0	0	0	0	0	0	0	0	0	1	0	0	0	0	1	0
714	female	82	0	peri-urban	>10'-20'	≤5'	>5'-10'	>5'-10'	5	0	0	0	0	0	0	0	0	1	0	0	0	0	0	0	0	0	0	0	0	0	0	0	0	0	0	0	1	0	0	0	0	0	0	0	0	0	0	0	0
715	female	76	0	urban	≤5'	≤5'	≤5'	>5'-10'	11	0	0	0	0	0	0	0	0	0	0	0	0	0	0	0	0	0	0	0	0	0	0	0	0	0	0	0	0	0	0	0	0	0	0	0	0	0	0	0	1
716	male	60	0	rural	>10'-20'	>10'-20'	>10'-20'	>10'-20'	5	0	0	0	0	0	0	1	1	0	0	0	0	0	0	0	1	0	0	0	0	0	0	0	0	0	0	0	0	0	0	0	0	0	0	0	0	0	0	0	0
717	male	77	0	urban	>5'-10'	≤5'	>5'-10'	≤5'	7	0	0	1	1	0	0	0	1	0	0	0	0	1	0	0	0	0	0	0	0	0	0	0	0	0	0	0	0	0	0	0	0	0	0	0	0	0	1	0	0
718	female	85	0	urban	>5'-10'	>5'-10'	>5'-10'	>5'-10'	16	0	0	0	0	1	0	0	0	0	0	0	1	0	0	0	1	0	0	0	0	0	0	0	0	0	0	0	0	0	0	0	0	0	0	1	0	0	0	0	1
719	male	88	0	rural	>30'	>10'-20'	>20'-30'	>20'-30'	8	0	0	0	0	0	0	1	0	0	0	0	0	0	0	0	0	0	0	0	0	0	0	0	0	0	0	0	0	0	0	0	0	0	0	0	0	0	0	0	0
720	male	86	0	urban	>5'-10'	≤5'	>5'-10'	>5'-10'	3	0	0	1	1	0	0	0	0	0	0	0	1	0	0	0	0	0	0	0	0	0	0	0	0	0	0	0	0	0	0	0	0	0	0	1	0	0	0	1	1
721	female	88	0	urban	>5'-10'	≤5'	>5'-10'	>5'-10'	5	0	0	0	0	1	1	0	1	0	0	0	0	0	0	0	0	0	0	0	0	0	0	0	0	0	0	0	0	0	0	0	0	0	0	0	1	0	0	0	1
722	female	66	0	urban	≤5'	≤5'	≤5'	≤5'	8	0	0	0	1	1	0	0	0	0	0	0	0	0	0	0	0	0	0	0	0	0	0	0	0	0	0	0	0	0	0	0	0	0	0	0	0	0	0	0	0
723	male	56	0	urban	>5'-10'	≤5'	≤5'	≤5'	5	0	1	0	0	0	0	0	0	0	0	0	0	0	0	0	1	0	0	0	0	0	0	0	0	0	0	0	0	0	0	0	0	0	0	0	0	0	0	0	0
724	male	89	0	peri-urban	>20'-30'	>5'-10'	>10'-20'	>5'-10'	13	0	0	1	1	0	1	0	0	1	0	0	1	0	0	0	1	0	0	0	0	0	0	0	0	0	0	0	0	0	0	0	0	0	0	0	0	0	0	0	0
725	male	82	0	urban	>5'-10'	≤5'	>5'-10'	>5'-10'	4	0	0	0	0	1	0	0	0	0	0	0	0	0	0	0	0	0	0	0	0	0	0	0	0	0	0	0	0	0	0	0	0	0	0	0	0	0	0	0	0
726	male	75	0	urban	>5'-10'	>10'-20'	>5'-10'	>5'-10'	2	0	0	0	0	0	0	0	0	0	0	0	0	0	0	0	0	0	0	0	0	0	0	0	0	0	0	0	0	0	0	0	0	0	0	0	0	0	0	0	1
727	female	37	0	urban	>5'-10'	≤5'	>5'-10'	≤5'	7	0	0	0	0	0	0	0	0	0	0	0	0	0	0	0	0	0	0	0	0	0	0	0	0	0	0	0	0	1	0	0	0	0	0	0	0	0	0	0	0
728	female	90	0	peri-urban	>10'-20'	≤5'	≤5'	≤5'	5	0	0	1	0	0	0	0	1	1	0	0	0	0	0	0	0	0	0	0	0	0	0	0	0	0	0	0	0	0	0	0	0	0	0	0	0	0	0	0	1
729	female	86	0	urban	>10'-20'	≤5'	>5'-10'	>5'-10'	23	0	0	0	0	0	0	0	0	0	0	0	0	1	0	0	0	0	0	0	0	0	0	0	0	0	0	0	0	0	0	0	0	0	0	0	1	0	1	0	0
730	male	80	0	rural	>10'-20'	≤5'	>10'-20'	>5'-10'	8	0	1	1	0	1	0	0	0	1	0	0	0	0	0	0	1	0	0	0	0	0	0	0	0	0	0	0	0	1	0	0	0	0	0	0	0	0	0	1	0
731	female	87	0	urban	≤5'	≤5'	≤5'	>5'-10'	4	0	0	1	0	0	1	0	0	0	0	0	1	0	0	1	0	0	0	0	0	0	0	0	0	1	0	0	0	1	0	0	0	1	1	1	0	0	0	0	0
732	female	92	0	urban	≤5'	>5'-10'	≤5'	>5'-10'	4	0	0	0	1	0	0	0	0	0	0	0	0	0	0	0	0	0	0	0	0	0	0	0	0	0	0	0	0	0	0	0	0	0	0	0	0	0	0	0	0
733	male	90	0	urban	>5'-10'	>5'-10'	≤5'	≤5'	5	0	0	0	0	0	0	0	0	0	0	0	0	0	0	0	0	0	0	0	0	0	0	0	0	0	0	0	0	0	0	0	0	0	0	0	0	0	0	0	0
734	female	85	0	urban	>5'-10'	≤5'	≤5'	≤5'	6	0	0	1	0	1	0	0	1	0	0	0	0	0	0	0	0	0	0	0	0	0	0	0	0	0	0	0	0	0	0	0	0	0	0	0	0	0	0	0	0
735	male	68	0	rural	>5'-10'	≤5'	>5'-10'	>5'-10'	5	0	0	0	1	0	0	0	1	0	0	0	0	0	0	0	0	0	0	0	0	0	0	0	0	0	0	0	0	0	0	0	0	0	0	0	0	0	0	0	1
736	male	81	0	urban	>5'-10'	>10'-20'	>5'-10'	>5'-10'	3	0	0	0	0	0	0	0	1	1	0	0	0	1	0	0	1	0	0	0	0	0	0	0	0	0	0	0	0	0	0	0	0	0	0	1	0	0	0	0	0
737	female	92	0	urban	>10'-20'	≤5'	≤5'	≤5'	30	0	0	0	1	0	0	0	1	0	0	0	0	0	0	0	0	0	0	0	0	0	0	0	0	0	0	0	0	0	0	0	0	0	1	0	1	0	0	0	0
738	female	81	0	urban	>5'-10'	>5'-10'	>5'-10'	>5'-10'	6	0	0	1	1	0	0	0	1	1	0	0	0	1	1	1	0	0	0	0	0	0	0	0	0	0	0	0	0	0	0	0	0	1	0	0	0	0	1	1	1
739	male	84	0	peri-urban	>5'-10'	>20'-30'	>5'-10'	>5'-10'	4	0	0	0	1	1	0	0	1	0	0	0	0	0	0	0	0	0	0	0	0	0	0	0	0	0	0	0	1	0	0	0	0	0	0	0	0	0	0	0	0
740	female	78	1	urban	>5'-10'	>10'-20'	>5'-10'	>5'-10'	2	0	1	0	1	1	0	0	0	0	0	0	0	0	0	0	0	0	0	0	0	0	0	0	0	0	0	0	0	0	0	0	0	0	0	0	0	0	0	0	0
741	male	46	0	peri-urban	>10'-20'	≤5'	>5'-10'	>5'-10'	7	0	1	0	1	0	0	0	0	0	0	0	0	0	0	0	0	0	0	0	0	0	0	0	0	0	0	0	0	0	0	0	0	0	0	0	0	0	0	0	1
742	female	73	0	peri-urban	>10'-20'	>5'-10'	>5'-10'	>5'-10'	5	0	1	0	0	0	0	0	0	0	0	0	0	1	0	0	1	0	0	0	0	0	0	0	0	0	0	0	0	0	0	0	0	0	0	0	0	0	1	0	0
743	male	89	0	peri-urban	>10'-20'	≤5'	>10'-20'	≤5'	8	0	0	1	1	0	0	0	0	0	0	0	0	0	0	0	0	0	0	0	0	0	0	0	0	0	0	0	0	0	0	0	0	0	0	0	0	0	0	0	0
744	male	84	0	rural	>10'-20'	≤5'	≤5'	≤5'	11	0	0	0	0	0	0	0	0	0	0	0	0	0	0	0	0	0	0	0	0	1	1	0	0	0	0	0	0	0	0	0	0	0	0	0	0	0	1	0	0
745	female	71	0	urban	>5'-10'	>5'-10'	>5'-10'	>5'-10'	6	0	0	0	1	0	0	0	1	0	0	0	0	1	0	0	1	0	0	0	0	0	0	0	0	0	0	0	0	0	0	0	0	0	0	0	0	0	1	0	0
746	male	89	0	rural	>10'-20'	>10'-20'	>10'-20'	>5'-10'	11	0	0	0	1	1	0	0	0	0	0	0	0	0	0	0	0	0	0	0	0	0	0	0	0	0	0	0	0	0	0	0	0	0	0	0	0	0	0	0	0
747	female	91	0	urban	>5'-10'	≤5'	≤5'	≤5'	9	0	0	1	0	0	0	0	1	0	0	1	1	0	0	1	0	0	0	0	0	0	0	1	0	0	0	0	1	1	0	0	0	0	0	1	0	0	0	0	0
748	female	78	0	peri-urban	>20'-30'	≤5'	≤5'	≤5'	7	1	1	0	1	1	0	0	0	0	0	0	0	0	0	0	0	0	0	0	0	0	0	0	0	0	0	0	0	0	0	0	0	0	0	0	0	0	0	0	0
749	male	77	0	peri-urban	>10'-20'	≤5'	>5'-10'	>5'-10'	8	0	0	1	0	1	0	0	0	1	0	0	1	0	1	0	1	1	0	0	0	0	0	0	0	0	0	0	0	0	0	0	0	0	0	0	0	0	1	0	1
750	male	79	0	peri-urban	>10'-20'	>10'-20'	>10'-20'	≤5'	14	0	1	1	0	0	0	0	0	0	0	0	0	0	0	0	0	0	0	0	0	0	0	0	0	0	0	0	0	0	0	0	0	0	0	0	0	0	1	0	0
751	male	84	0	urban	>5'-10'	≤5'	≤5'	≤5'	11	1	1	0	1	0	0	0	1	0	0	0	0	0	0	0	0	0	0	0	0	0	0	0	0	0	0	0	0	0	0	0	0	0	1	0	0	0	0	0	0
752	female	84	0	rural	>5'-10'	≤5'	>5'-10'	>5'-10'	13	0	0	1	1	1	0	0	1	1	0	0	0	1	0	0	0	0	0	0	0	0	0	0	0	0	1	0	1	0	0	0	0	1	1	1	0	0	1	0	0
753	male	88	0	urban	>10'-20'	>10'-20'	≤5'	≤5'	9	0	0	1	1	1	0	0	0	0	0	0	1	1	0	0	1	0	0	0	0	0	1	0	1	0	0	0	0	0	0	0	0	1	1	0	0	0	0	0	0
754	female	72	0	peri-urban	>10'-20'	≤5'	≤5'	≤5'	15	0	0	0	1	1	0	0	1	0	0	0	0	1	0	0	1	0	0	0	0	0	0	0	0	1	0	0	0	0	0	0	0	0	0	0	0	0	0	1	0
755	female	82	0	rural	>20'-30'	>20'-30'	>20'-30'	>20'-30'	4	0	0	1	1	0	0	0	1	0	0	0	0	0	0	1	1	0	0	0	0	0	0	0	0	0	0	0	0	0	0	0	0	0	0	0	0	0	1	0	0
756	female	88	0	peri-urban	>10'-20'	≤5'	≤5'	≤5'	7	0	0	1	0	0	0	0	0	0	0	0	1	0	0	0	0	0	0	0	0	0	0	0	0	0	0	0	0	1	0	0	0	0	0	0	0	0	0	1	1
757	male	80	0	rural	>10'-20'	≤5'	>5'-10'	>5'-10'	12	0	0	0	1	0	0	1	0	0	0	0	0	1	0	0	0	0	0	0	0	0	0	0	0	0	0	0	0	0	0	0	0	0	0	0	0	0	1	0	1
758	female	53	0	rural	>5'-10'	≤5'	>5'-10'	>5'-10'	5	0	0	0	0	0	0	0	0	1	0	0	1	0	0	0	0	1	0	0	0	0	0	0	0	0	0	0	0	0	1	0	0	0	0	0	0	0	0	0	0
759	male	71	0	rural	>10'-20'	≤5'	≤5'	≤5'	13	1	1	1	1	0	0	1	1	1	0	0	1	0	0	0	0	0	0	0	0	0	0	0	0	0	0	0	0	0	0	0	0	0	0	0	0	0	0	0	1
760	male	78	0	peri-urban	>5'-10'	≤5'	>5'-10'	>5'-10'	7	0	0	1	0	0	0	0	1	0	0	0	1	0	0	0	0	0	0	0	0	0	0	0	0	0	0	0	0	0	0	0	0	0	0	0	0	0	0	0	1
761	female	79	0	peri-urban	>10'-20'	≤5'	>5'-10'	>5'-10'	3	0	0	0	1	0	0	0	0	1	0	0	0	0	0	0	0	0	0	0	0	0	0	0	0	0	0	0	0	0	0	0	0	0	0	0	0	0	0	1	0
762	male	86	0	peri-urban	>5'-10'	≤5'	>5'-10'	>5'-10'	13	0	0	0	0	0	0	0	0	1	0	0	0	1	0	0	1	0	0	0	0	0	0	0	0	0	0	0	0	0	0	0	0	0	0	0	0	0	1	0	0
763	female	87	0	urban	>5'-10'	≤5'	≤5'	≤5'	5	0	0	0	0	0	0	0	0	0	0	0	0	0	0	0	0	0	0	0	0	0	0	0	0	0	0	0	0	0	0	0	0	0	0	0	0	0	0	0	0
764	female	88	0	urban	>10'-20'	≤5'	>5'-10'	≤5'	8	0	0	1	0	0	0	0	1	0	0	0	0	0	0	0	1	0	0	0	0	0	0	0	0	0	0	0	0	1	0	0	0	0	1	0	0	0	0	1	0
765	female	83	0	rural	>10'-20'	≤5'	>10'-20'	>10'-20'	11	0	0	0	0	1	0	0	1	1	0	0	0	0	0	0	0	0	0	0	0	0	0	0	0	0	0	0	0	0	0	0	0	1	0	0	0	0	0	1	1
766	female	81	0	peri-urban	>5'-10'	≤5'	>5'-10'	>5'-10'	9	0	0	0	0	0	0	0	0	0	0	0	0	0	0	0	0	0	0	0	0	0	0	0	0	0	0	0	0	0	0	0	0	0	0	0	0	0	0	0	0
767	male	84	0	urban	>5'-10'	≤5'	≤5'	≤5'	7	0	0	1	1	0	0	0	1	0	0	0	0	0	0	0	0	0	0	0	0	0	0	0	0	0	0	0	0	0	0	0	0	0	0	0	0	0	0	0	0
768	female	89	0	urban	>5'-10'	≤5'	≤5'	≤5'	13	0	0	0	1	0	0	0	1	1	0	0	0	0	0	0	0	0	0	0	0	0	1	0	0	0	0	0	0	0	0	0	0	0	0	0	0	0	0	1	0
769	male	93	0	urban	>5'-10'	≤5'	>5'-10'	≤5'	19	0	0	1	0	0	0	0	0	0	0	0	0	1	0	0	0	1	0	0	0	0	0	0	1	0	0	0	0	0	0	0	0	0	0	0	0	0	1	0	0
770	male	78	0	peri-urban	>10'-20'	≤5'	≤5'	≤5'	14	0	0	0	1	0	0	0	0	0	0	0	0	0	0	1	1	0	0	0	0	0	0	0	0	0	0	1	0	0	0	0	0	0	0	0	0	0	0	0	0
771	male	84	0	rural	≤5'	≤5'	≤5'	≤5'	8	0	0	0	1	0	0	0	0	1	0	0	0	0	0	0	0	0	0	0	0	0	0	0	0	0	0	0	0	0	0	0	0	0	0	0	0	0	0	0	0
772	female	79	0	peri-urban	>10'-20'	≤5'	≤5'	≤5'	5	0	0	0	1	0	0	0	0	1	0	0	0	0	0	0	0	0	0	0	0	0	0	0	0	0	0	0	0	0	0	0	0	0	0	0	0	0	0	0	0
773	female	96	0	urban	>10'-20'	≤5'	≤5'	≤5'	4	0	0	1	1	0	0	0	0	1	0	0	0	1	0	0	1	0	0	0	0	0	0	0	0	0	0	0	0	0	0	0	0	0	0	0	0	0	0	0	0
774	female	98	0	peri-urban	>10'-20'	≤5'	≤5'	≤5'	10	0	0	0	1	0	0	0	0	1	0	0	0	0	0	0	0	0	0	0	0	0	0	0	0	0	0	0	0	0	0	0	0	0	0	0	0	0	0	1	0
775	male	79	0	peri-urban	>10'-20'	≤5'	≤5'	≤5'	7	0	0	1	1	0	0	0	0	0	0	0	0	0	1	0	0	0	0	0	0	0	0	0	0	0	0	0	0	1	0	0	0	0	0	0	0	0	1	1	1
776	male	86	0	urban	>5'-10'	≤5'	≤5'	≤5'	23	0	0	0	1	0	0	0	0	0	0	0	0	0	0	0	0	0	0	0	0	1	0	0	0	0	0	0	0	0	0	0	0	0	0	0	0	0	0	0	0
777	female	90	0	rural	>10'-20'	>10'-20'	>5'-10'	>5'-10'	7	0	0	0	0	0	0	0	0	1	0	1	0	0	0	0	0	0	0	0	0	0	0	0	0	0	0	0	0	0	0	0	0	0	0	0	0	0	0	0	0
778	male	80	0	urban	>10'-20'	≤5'	≤5'	≤5'	13	0	1	1	1	1	0	1	0	0	0	0	0	0	0	0	0	0	0	0	0	0	0	0	0	0	0	0	0	0	0	0	0	0	0	0	0	0	0	0	0
779	male	73	0	rural	>20'-30'	≤5'	>10'-20'	>10'-20'	27	0	0	0	0	0	0	1	1	0	0	1	0	0	0	0	1	0	0	0	0	0	0	0	0	0	0	0	0	0	0	0	0	0	0	0	0	0	0	0	0
780	male	81	0	peri-urban	>5'-10'	≤5'	≤5'	≤5'	10	0	0	0	0	0	0	0	0	0	0	0	0	0	0	0	0	0	0	0	0	0	0	0	0	0	0	0	1	0	0	0	0	0	0	0	0	0	1	0	0
781	female	73	0	urban	≤5'	≤5'	≤5'	>5'-10'	5	0	1	0	0	1	0	0	1	0	0	0	1	0	0	0	0	0	0	0	0	0	0	0	0	0	0	0	0	0	0	0	0	0	0	0	0	0	0	1	0
782	female	65	0	peri-urban	>10'-20'	>10'-20'	≤5'	≤5'	8	0	0	0	1	0	0	0	0	0	0	0	0	0	1	0	0	0	0	0	0	0	0	0	0	1	0	0	0	0	0	0	0	0	0	0	0	0	0	0	0
783	male	62	1	urban	>5'-10'	≤5'	>5'-10'	>5'-10'	10	0	0	0	1	0	0	0	1	0	0	0	0	0	0	0	0	0	0	0	0	0	0	0	0	0	0	0	0	0	0	0	0	0	0	1	0	0	0	0	0
784	female	86	0	urban	>5'-10'	≤5'	≤5'	≤5'	3	0	0	0	1	1	0	0	0	0	0	0	0	0	0	0	0	0	0	0	0	0	0	0	0	0	0	0	0	0	0	0	0	0	0	0	0	0	0	0	0
785	female	82	0	peri-urban	>10'-20'	≤5'	>5'-10'	>5'-10'	6	0	0	0	1	0	0	0	0	1	0	0	0	0	1	0	0	0	0	0	0	0	0	0	0	0	0	0	0	0	0	0	0	0	0	0	0	0	1	0	0
786	male	82	0	urban	≤5'	≤5'	≤5'	≤5'	8	0	0	1	1	1	0	0	1	1	0	0	0	1	0	0	1	0	0	0	0	0	1	0	0	0	0	0	0	0	0	0	0	0	0	0	0	0	0	0	0
787	female	87	0	peri-urban	>10'-20'	≤5'	≤5'	≤5'	7	0	0	0	0	0	0	0	0	1	0	0	0	1	0	0	0	0	0	0	0	0	0	0	0	0	0	0	0	0	0	0	0	0	0	0	0	0	1	0	0
788	male	81	0	rural	>5'-10'	≤5'	>5'-10'	>5'-10'	11	1	1	1	1	1	1	0	0	1	0	0	1	0	1	0	1	0	0	0	0	0	0	0	0	1	0	0	0	0	0	0	0	0	0	0	0	0	1	1	1
789	female	92	0	rural	≤5'	>20'-30'	≤5'	≤5'	1	0	0	0	0	1	0	0	0	0	0	0	0	0	0	0	0	0	0	0	0	0	0	0	0	0	0	0	0	0	0	1	0	0	0	0	1	0	0	0	0
790	female	87	0	peri-urban	>10'-20'	>10'-20'	≤5'	≤5'	17	0	0	0	0	0	0	0	0	0	0	0	0	0	0	0	0	0	0	0	0	0	0	0	0	0	0	0	0	0	0	0	0	0	0	0	0	0	1	0	0
791	female	75	0	urban	>5'-10'	>5'-10'	>5'-10'	>5'-10'	8	0	1	0	1	0	0	0	0	0	0	0	0	1	0	0	0	0	0	0	0	0	0	0	0	0	0	0	0	0	0	0	0	0	0	0	0	0	1	0	0
792	female	83	0	urban	>5'-10'	>5'-10'	≤5'	≤5'	33	0	0	0	1	0	0	1	1	0	0	0	0	0	0	0	0	0	0	0	0	0	0	0	0	0	0	0	0	0	0	0	0	0	0	0	0	0	0	0	0
793	female	83	0	urban	>5'-10'	>5'-10'	>5'-10'	≤5'	10	0	0	1	1	1	1	0	0	0	0	0	1	0	0	0	1	0	0	0	0	0	0	0	0	0	0	0	0	0	0	0	0	0	0	0	1	0	0	0	0
794	female	79	0	peri-urban	>10'-20'	≤5'	≤5'	≤5'	1	0	0	0	1	0	0	0	0	1	0	0	0	0	0	0	0	0	0	0	0	0	1	0	0	0	0	0	1	0	0	0	0	0	0	0	1	0	0	0	0
795	female	94	0	urban	>5'-10'	≤5'	>5'-10'	>5'-10'	5	0	0	0	0	0	0	0	0	0	0	0	0	0	0	0	0	0	0	0	0	0	0	0	0	0	0	0	0	0	0	0	0	0	0	0	0	0	0	0	1
796	male	93	0	urban	≤5'	≤5'	≤5'	≤5'	13	0	0	0	1	0	0	0	0	0	0	0	1	0	0	0	0	0	0	0	0	0	0	0	0	0	0	0	0	0	0	0	0	0	0	0	1	0	0	0	1
797	female	83	0	urban	>5'-10'	≤5'	≤5'	≤5'	3	0	0	0	1	0	0	0	0	1	0	0	1	0	0	0	0	0	0	0	0	0	0	0	0	0	0	0	0	0	0	0	0	0	0	0	0	0	0	0	1
798	female	74	0	peri-urban	>10'-20'	>10'-20'	>5'-10'	>5'-10'	2	0	0	0	0	0	0	0	0	0	0	0	0	0	0	0	0	0	0	0	0	0	0	0	0	0	0	0	1	0	0	0	0	0	0	0	0	1	0	0	0
799	male	73	0	urban	>5'-10'	>5'-10'	≤5'	≤5'	10	0	0	0	1	0	0	0	0	0	0	0	1	1	0	0	0	0	0	0	0	0	0	0	0	1	0	0	0	0	0	0	0	0	0	0	0	0	1	0	1
800	male	82	0	peri-urban	>10'-20'	≤5'	>5'-10'	>5'-10'	5	0	0	1	1	1	0	0	0	0	0	0	1	0	0	0	1	0	0	0	0	0	0	0	0	0	0	0	0	0	0	0	0	0	0	1	0	0	0	0	0
801	male	80	0	urban	>10'-20'	≤5'	≤5'	≤5'	16	0	0	0	0	0	0	0	1	0	0	0	0	1	1	1	1	0	0	0	0	0	0	0	0	0	0	0	0	0	0	0	0	0	0	0	0	0	1	1	0
802	female	93	0	urban	>5'-10'	>5'-10'	>5'-10'	>5'-10'	2	0	0	0	1	0	0	0	0	0	0	0	0	0	0	0	0	0	0	0	0	0	0	0	0	0	0	0	0	0	0	0	0	0	0	0	0	0	0	0	0
803	male	82	0	peri-urban	>10'-20'	≤5'	>5'-10'	>5'-10'	3	0	1	0	1	1	0	0	0	0	0	0	0	0	0	0	0	0	0	0	0	0	0	0	0	0	0	0	0	0	0	0	0	0	0	1	0	0	0	0	1
804	male	84	0	rural	>20'-30'	>5'-10'	>30'	>20'-30'	5	0	0	0	1	0	0	0	0	0	0	0	0	0	0	0	1	0	0	0	0	0	1	0	0	0	0	1	0	0	0	0	0	0	0	0	0	0	0	1	0
805	male	87	0	peri-urban	>10'-20'	>10'-20'	>10'-20'	>5'-10'	5	0	0	1	1	0	0	0	1	0	0	0	0	0	0	0	0	0	0	0	0	0	0	0	0	0	0	0	0	0	0	0	0	0	0	0	0	0	0	0	0
806	male	86	0	urban	>5'-10'	>10'-20'	>5'-10'	>5'-10'	10	0	0	0	0	0	0	0	1	1	0	1	0	0	0	0	0	0	0	0	0	0	0	0	0	0	0	0	0	0	0	0	0	0	0	0	0	0	0	0	0
807	male	89	0	urban	≤5'	>5'-10'	≤5'	≤5'	2	0	0	1	1	0	0	0	0	1	0	0	0	0	0	0	0	0	0	0	0	0	0	0	0	0	0	0	0	0	0	0	0	0	0	1	0	0	0	0	0
808	male	91	0	rural	>10'-20'	>10'-20'	>5'-10'	>5'-10'	7	0	0	0	1	0	0	0	0	1	0	0	1	0	0	0	0	0	0	0	0	0	0	0	0	0	0	0	0	0	0	0	0	0	0	0	0	0	0	0	1
809	male	69	0	rural	>30'	>5'-10'	>5'-10'	>5'-10'	11	0	0	1	1	0	0	0	0	0	0	0	1	0	0	0	1	0	0	0	0	0	0	0	0	0	0	0	0	0	0	0	0	0	0	0	0	0	0	0	1
810	male	80	0	peri-urban	>10'-20'	>5'-10'	≤5'	≤5'	10	0	1	0	1	0	0	0	1	0	0	0	0	0	0	0	0	0	0	0	0	0	0	0	0	0	0	0	0	0	0	0	0	0	0	0	0	0	0	1	0
811	male	78	0	peri-urban	>10'-20'	≤5'	>10'-20'	≤5'	4	0	0	0	0	0	0	0	1	0	0	0	0	0	0	0	0	0	0	0	0	0	0	0	0	0	0	0	0	0	0	0	0	0	0	0	0	0	0	0	0
812	female	93	0	rural	>30'	≤5'	>10'-20'	>10'-20'	12	0	0	1	0	0	0	0	0	0	0	0	0	0	0	0	1	0	0	0	0	0	0	0	0	0	0	0	0	0	0	0	0	0	0	0	0	0	0	1	0
813	male	91	0	peri-urban	>10'-20'	≤5'	≤5'	≤5'	6	0	0	0	0	0	0	0	0	0	0	0	0	1	0	0	1	0	0	0	0	0	0	0	0	0	0	0	0	0	0	0	0	0	0	0	0	0	1	1	0
814	female	86	0	urban	>5'-10'	≤5'	>5'-10'	>5'-10'	5	0	0	0	1	0	0	0	1	0	0	0	1	0	0	0	0	0	0	0	0	0	0	0	0	0	0	0	0	0	0	0	0	0	0	0	0	0	0	1	0
815	male	89	0	rural	≤5'	>30'	>20'-30'	≤5'	7	0	0	0	0	0	0	0	0	0	0	0	0	0	0	0	0	0	0	0	0	0	0	0	0	0	0	0	0	0	0	0	0	0	0	0	0	0	0	0	0
816	male	90	0	urban	>5'-10'	≤5'	>5'-10'	>5'-10'	48	0	0	0	0	0	0	0	0	0	0	0	0	0	0	0	1	0	0	0	0	0	0	0	0	0	0	0	0	0	0	0	0	0	0	0	0	0	0	0	0
817	male	78	0	urban	>5'-10'	≤5'	>5'-10'	>5'-10'	6	0	0	0	1	0	0	0	0	0	0	0	0	0	0	0	0	0	0	0	0	0	0	0	0	0	0	0	0	0	0	0	0	0	0	0	0	0	0	0	1
818	female	95	0	peri-urban	>10'-20'	≤5'	≤5'	≤5'	12	0	0	1	0	0	0	0	0	0	0	1	0	0	0	0	0	0	0	0	0	0	0	0	0	0	0	0	0	0	0	0	0	0	0	0	0	0	0	1	0
819	female	93	0	rural	>20'-30'	>30'	>10'-20'	>10'-20'	5	0	0	0	1	0	0	0	0	1	0	0	0	0	0	0	0	0	0	0	0	0	0	0	0	0	0	0	0	0	0	0	0	0	0	0	1	0	0	0	0
820	male	71	0	peri-urban	>10'-20'	≤5'	>10'-20'	≤5'	7	0	1	1	1	0	0	0	0	0	0	0	0	1	1	0	1	0	0	0	0	0	0	0	0	0	0	0	0	0	0	0	0	1	0	0	0	0	0	1	0
821	male	82	0	rural	≤5'	≤5'	≤5'	≤5'	3	0	0	1	1	0	0	1	0	0	0	0	0	1	0	0	0	0	0	0	0	0	0	0	0	0	0	0	0	0	0	0	0	0	0	0	0	0	0	1	1
822	female	69	0	peri-urban	>10'-20'	≤5'	>5'-10'	>5'-10'	4	0	0	1	1	0	0	0	0	0	0	0	1	1	1	1	1	0	0	0	0	0	0	0	0	1	0	0	0	0	0	0	0	0	0	0	0	0	1	1	1
823	male	68	0	rural	>5'-10'	≤5'	>5'-10'	>5'-10'	11	1	0	0	0	0	0	0	0	0	0	0	0	1	0	0	1	1	0	0	0	0	0	0	0	0	0	0	0	0	1	0	0	0	1	0	0	0	1	1	0
824	female	78	0	urban	>5'-10'	≤5'	>5'-10'	>5'-10'	6	0	0	0	1	0	0	0	0	0	0	0	1	0	0	0	1	0	0	0	0	0	0	0	0	0	0	0	0	0	0	0	0	0	0	0	0	0	1	0	0
825	male	79	0	rural	>10'-20'	≤5'	>10'-20'	>5'-10'	6	0	0	0	0	0	0	1	1	0	0	0	0	0	0	0	1	0	0	0	0	0	0	0	0	0	0	0	0	0	0	0	0	0	0	0	0	0	1	0	0
826	male	70	0	urban	>5'-10'	≤5'	>5'-10'	>5'-10'	22	0	0	0	1	0	0	0	0	0	0	0	0	1	0	0	0	0	0	0	0	0	1	0	0	0	0	0	0	1	0	0	0	0	0	0	0	0	0	0	0
827	male	57	0	rural	≤5'	≤5'	≤5'	≤5'	11	0	0	0	1	0	0	1	0	0	0	0	0	0	0	0	0	0	0	0	0	0	0	0	0	0	0	0	0	0	0	0	0	0	0	0	0	0	0	0	0
828	female	87	0	rural	>5'-10'	≤5'	≤5'	≤5'	5	0	0	1	1	1	0	1	0	0	0	0	1	1	0	0	0	0	0	0	0	0	0	0	0	1	0	1	0	0	0	0	0	0	0	0	1	0	1	0	1
829	male	78	0	urban	>5'-10'	≤5'	≤5'	≤5'	13	0	0	0	1	0	0	0	0	1	0	0	0	0	0	0	0	0	0	0	0	0	0	0	0	0	0	0	0	0	0	0	0	0	0	1	0	0	0	0	1
830	male	88	0	urban	>10'-20'	>20'-30'	>5'-10'	>5'-10'	5	0	0	0	1	0	0	0	0	0	0	1	0	0	0	0	1	0	0	0	0	0	0	0	0	0	0	0	0	0	0	0	0	0	0	1	0	0	0	0	0
831	female	69	0	rural	>10'-20'	>10'-20'	>10'-20'	>10'-20'	4	0	0	0	1	0	1	0	0	0	0	0	0	0	0	0	0	0	0	0	0	0	0	0	0	0	0	0	0	0	0	0	0	0	0	0	0	0	0	0	0
832	female	85	0	peri-urban	>10'-20'	≤5'	>5'-10'	>5'-10'	6	0	0	0	1	0	0	0	0	0	0	0	1	0	0	0	0	0	0	0	0	0	0	0	0	0	0	0	0	0	0	0	0	0	0	0	0	0	0	1	1
833	female	76	0	rural	>5'-10'	>30'	>5'-10'	>5'-10'	7	0	0	1	1	0	1	1	0	0	0	0	1	1	1	1	1	0	0	0	0	0	0	0	0	0	0	0	0	0	0	0	0	0	0	0	0	0	1	1	0
834	male	70	0	peri-urban	>10'-20'	≤5'	>5'-10'	>5'-10'	4	0	0	0	1	1	0	0	0	1	0	0	0	0	0	0	0	0	0	0	0	0	0	0	0	0	0	0	0	0	0	0	0	0	0	0	0	0	0	0	0
835	male	81	0	peri-urban	>20'-30'	>10'-20'	>5'-10'	>5'-10'	24	0	0	0	1	0	0	0	0	0	0	0	0	0	0	0	0	0	0	0	0	0	1	0	0	0	0	0	0	1	0	0	0	0	0	0	0	0	1	0	1
836	female	95	0	peri-urban	>20'-30'	≤5'	>10'-20'	>10'-20'	17	0	0	0	1	0	0	0	0	0	0	0	0	1	0	0	0	0	0	0	0	0	0	0	0	0	0	0	0	0	0	0	0	0	0	1	0	0	0	0	0
837	male	53	0	rural	>20'-30'	>10'-20'	>10'-20'	>10'-20'	7	1	1	0	0	0	0	0	0	0	0	0	0	0	0	0	0	0	0	0	0	0	0	0	0	0	0	0	0	0	0	0	0	0	0	0	0	0	0	0	1
838	female	81	0	urban	>10'-20'	≤5'	≤5'	≤5'	3	0	0	0	1	0	0	0	0	1	0	0	0	0	0	0	0	0	0	0	1	0	0	0	0	0	0	0	0	0	0	0	0	0	0	0	0	0	0	1	0
839	female	82	0	rural	>30'	≤5'	≤5'	≤5'	10	0	0	1	0	1	0	0	0	0	0	0	0	1	1	0	0	0	0	0	0	0	0	0	0	0	0	0	0	0	0	0	0	0	0	0	0	0	1	0	0
840	male	85	0	urban	>5'-10'	>10'-20'	>5'-10'	>5'-10'	27	0	0	1	1	1	0	1	0	0	0	0	1	0	0	0	0	0	0	0	0	0	0	0	0	0	0	0	1	1	0	0	0	0	0	1	1	0	0	0	1
841	male	85	0	urban	>5'-10'	>5'-10'	≤5'	≤5'	7	0	0	1	1	0	0	0	0	0	0	0	1	0	0	0	0	0	0	0	0	0	0	0	0	0	0	0	0	0	0	0	0	0	0	0	0	0	0	0	1
842	female	83	0	peri-urban	>10'-20'	≤5'	>5'-10'	>5'-10'	69	0	0	1	1	1	0	0	0	1	0	0	1	0	0	0	0	0	0	0	0	0	0	0	0	0	0	0	0	1	0	0	0	0	0	0	0	0	0	0	0
843	female	93	0	rural	>20'-30'	≤5'	>20'-30'	>20'-30'	4	0	0	0	1	1	0	0	0	0	0	0	0	0	0	0	0	0	0	0	0	0	0	0	0	0	0	0	0	0	0	0	0	0	0	0	0	0	0	0	0
844	male	77	0	urban	>5'-10'	≤5'	≤5'	≤5'	6	0	0	1	1	0	0	0	0	0	0	0	0	0	0	0	0	0	0	0	0	0	0	0	0	0	0	0	0	1	0	0	0	0	0	0	0	0	0	0	0
845	male	74	0	rural	>20'-30'	>5'-10'	>20'-30'	>20'-30'	12	0	0	0	1	0	0	0	1	1	0	0	1	0	0	0	1	0	0	0	0	0	0	0	0	0	0	0	0	0	0	0	0	0	0	0	0	0	0	0	0
846	male	86	0	rural	>30'	≤5'	≤5'	≤5'	6	0	0	0	0	0	0	0	0	0	0	1	0	0	0	0	0	0	0	0	0	0	0	0	0	0	0	0	0	0	0	0	0	0	0	0	0	0	0	0	1
847	female	68	0	urban	>5'-10'	≤5'	≤5'	≤5'	7	0	1	0	1	1	0	0	1	0	0	0	0	0	0	0	0	0	0	0	0	0	0	0	0	0	0	0	0	0	0	0	0	1	0	0	0	0	0	0	1
848	male	81	0	urban	>5'-10'	>10'-20'	≤5'	≤5'	19	0	0	0	1	0	0	0	1	0	0	0	0	1	0	0	0	0	0	0	0	0	0	0	0	0	1	1	0	0	0	0	0	0	0	1	1	0	1	0	0
849	male	89	0	rural	>20'-30'	>5'-10'	>20'-30'	>10'-20'	4	0	0	1	0	1	0	0	0	0	0	0	1	0	0	0	1	0	0	0	0	0	0	0	0	0	0	0	0	0	0	0	0	0	0	0	0	0	0	0	0
850	male	48	0	urban	>10'-20'	≤5'	≤5'	≤5'	12	0	1	0	0	1	0	0	0	0	0	0	0	0	0	0	1	0	0	0	0	0	0	0	0	0	0	0	0	0	0	0	0	0	0	0	0	0	0	0	0
851	female	91	0	urban	>5'-10'	≤5'	≤5'	≤5'	6	0	0	0	1	0	0	0	0	0	0	0	1	0	0	0	0	0	0	0	0	0	1	0	0	0	0	0	0	0	0	0	0	0	0	0	0	0	0	0	0
852	male	84	0	urban	>10'-20'	≤5'	>5'-10'	≤5'	6	0	0	0	0	0	0	0	0	0	0	0	0	0	0	0	0	0	0	0	0	0	0	0	0	0	0	0	0	0	0	0	0	0	0	0	0	0	0	0	0
853	male	83	0	peri-urban	>10'-20'	≤5'	≤5'	≤5'	10	0	0	0	1	1	0	0	0	1	0	0	1	0	0	0	0	0	0	0	0	0	0	0	0	0	0	0	0	0	0	0	0	0	0	0	0	0	0	0	0
854	male	84	0	rural	>10'-20'	≤5'	>10'-20'	>10'-20'	5	0	0	0	0	0	0	0	0	1	0	0	0	0	0	0	1	0	0	0	0	0	0	0	0	0	0	0	0	0	0	0	0	0	0	1	0	0	0	1	1
855	male	65	0	rural	>10'-20'	≤5'	≤5'	≤5'	8	0	0	1	0	0	0	0	0	1	0	0	1	1	1	0	1	0	0	0	0	0	0	0	0	0	0	0	0	0	0	0	0	0	0	0	0	0	1	0	0
856	female	88	0	rural	>5'-10'	≤5'	>5'-10'	>5'-10'	12	0	0	0	1	0	0	0	0	0	0	0	0	0	0	0	0	0	0	0	0	0	0	0	0	0	0	0	0	0	0	0	0	0	0	0	0	0	0	1	0
857	female	93	0	urban	>5'-10'	≤5'	≤5'	≤5'	13	0	0	1	1	1	0	0	0	1	0	0	0	0	0	0	0	0	0	0	0	0	0	0	0	0	0	0	0	0	0	0	0	0	0	1	1	0	0	0	1
858	male	83	0	urban	≤5'	>5'-10'	≤5'	>5'-10'	3	0	0	0	0	0	0	0	0	1	0	0	0	0	0	0	0	0	0	0	0	0	0	0	0	0	0	0	0	0	0	0	0	0	0	0	0	0	1	0	1
859	female	74	0	peri-urban	>20'-30'	≤5'	>10'-20'	≤5'	8	0	0	0	0	0	0	0	0	0	0	0	0	1	0	0	0	0	0	0	0	0	0	0	0	0	0	0	0	0	0	0	0	0	0	0	0	0	1	0	1
860	female	84	0	urban	>5'-10'	≤5'	>5'-10'	>5'-10'	5	0	0	1	1	0	0	1	1	0	0	0	0	0	0	0	1	0	0	0	0	0	0	0	0	0	0	0	0	0	0	0	0	0	1	0	0	0	0	1	0
861	female	86	0	urban	>5'-10'	>5'-10'	>5'-10'	>5'-10'	3	0	0	0	1	0	0	0	0	0	0	0	0	0	0	0	0	0	0	0	0	0	0	0	0	0	0	0	0	0	0	0	0	0	1	0	0	0	0	1	0
862	female	92	0	peri-urban	>10'-20'	≤5'	≤5'	≤5'	5	0	0	0	1	0	0	0	0	0	0	0	1	1	0	0	0	0	0	0	0	0	0	0	0	0	0	0	0	0	0	0	0	0	0	0	0	0	1	0	1
863	female	79	0	peri-urban	>10'-20'	≤5'	≤5'	≤5'	6	0	0	0	0	1	0	0	1	0	0	0	1	0	0	1	1	1	0	0	0	0	1	0	1	0	0	0	0	0	0	0	0	0	0	1	1	0	0	0	0
864	male	77	0	peri-urban	>10'-20'	≤5'	≤5'	≤5'	9	0	0	1	1	1	0	0	0	1	0	0	1	0	0	0	1	0	0	0	0	0	0	0	1	0	0	0	0	0	0	0	0	0	0	0	0	0	0	0	0
865	male	92	0	urban	>5'-10'	≤5'	>5'-10'	≤5'	6	0	0	1	1	0	0	0	0	0	0	0	0	0	0	0	1	0	0	0	0	0	0	0	0	0	0	0	0	0	0	0	0	0	1	0	0	0	0	1	0
866	male	68	0	rural	>5'-10'	≤5'	>5'-10'	>5'-10'	4	0	0	0	1	0	0	0	0	1	0	0	0	0	0	0	0	0	0	0	0	0	0	0	0	0	0	0	0	0	0	0	0	0	0	0	0	0	0	0	0
867	female	75	0	peri-urban	>10'-20'	≤5'	≤5'	≤5'	7	1	1	0	0	0	0	0	1	0	0	0	0	1	1	0	0	0	0	0	1	0	0	0	0	0	0	0	0	0	0	0	0	0	0	0	0	0	1	0	1
868	female	92	0	rural	≤5'	≤5'	≤5'	≤5'	8	0	0	0	0	0	0	0	0	0	0	0	1	0	0	0	0	0	0	0	0	0	0	0	0	0	0	0	0	0	0	0	0	0	0	1	1	0	0	0	0
869	female	82	0	peri-urban	>20'-30'	≤5'	>10'-20'	≤5'	9	0	1	0	0	1	0	0	1	0	0	0	0	0	0	0	0	0	0	0	0	0	1	0	0	0	0	0	0	0	0	0	0	0	0	0	0	0	0	0	0
870	male	75	0	urban	>10'-20'	≤5'	>5'-10'	>5'-10'	8	0	0	1	1	0	0	0	0	1	0	0	1	1	1	0	0	0	0	0	0	0	0	0	0	0	0	0	0	0	0	0	0	0	0	1	0	0	0	0	1
871	male	84	0	urban	>5'-10'	>5'-10'	>5'-10'	>5'-10'	15	0	0	0	0	0	0	0	0	0	0	0	0	0	0	0	0	0	0	0	0	0	0	0	0	0	0	0	0	0	0	0	0	0	0	0	0	0	0	0	0
872	female	77	0	peri-urban	>10'-20'	≤5'	≤5'	≤5'	3	0	0	0	0	0	1	0	1	1	0	0	0	1	1	0	0	0	0	0	0	1	1	0	0	0	0	0	1	1	0	0	0	0	0	0	0	0	1	1	1
873	female	79	0	peri-urban	>10'-20'	≤5'	≤5'	≤5'	17	0	0	0	0	0	0	0	0	0	0	0	0	0	0	0	0	0	0	0	0	0	0	0	0	0	0	0	1	1	0	0	0	0	0	0	0	0	0	0	0
874	male	79	0	urban	>5'-10'	≤5'	>5'-10'	≤5'	11	0	0	1	0	1	0	1	0	0	0	0	0	0	0	0	1	0	0	0	0	0	0	0	0	0	0	0	1	1	0	0	0	0	1	0	0	0	0	1	0
875	male	79	0	peri-urban	>10'-20'	≤5'	≤5'	≤5'	13	0	1	1	1	0	0	0	0	0	0	0	0	0	0	0	1	0	0	0	0	0	0	0	0	0	0	0	0	0	0	0	0	0	1	0	0	0	0	1	0
876	male	74	0	peri-urban	>10'-20'	≤5'	>10'-20'	>10'-20'	9	0	0	1	0	0	1	0	0	0	0	0	1	1	0	1	0	0	0	0	0	0	0	0	0	1	0	0	0	0	0	0	0	0	0	0	0	0	0	0	0
877	female	89	0	peri-urban	>5'-10'	≤5'	≤5'	≤5'	7	0	0	0	1	0	0	0	0	0	0	0	1	0	0	1	0	0	0	0	0	0	0	0	0	0	0	0	0	1	0	0	0	0	0	0	0	0	0	0	1
878	female	85	0	urban	>5'-10'	≤5'	≤5'	≤5'	6	0	0	1	1	0	0	0	0	1	0	0	1	0	0	0	1	0	0	0	0	0	0	0	0	0	0	0	0	0	0	0	0	0	0	0	0	0	0	0	0
879	male	87	0	urban	>5'-10'	≤5'	≤5'	≤5'	7	0	0	0	1	0	0	0	0	0	0	0	0	0	0	0	0	0	0	0	0	0	0	0	0	0	0	0	0	0	0	0	0	0	0	0	0	0	0	0	0
880	female	75	1	peri-urban	>10'-20'	≤5'	≤5'	≤5'	6	0	0	1	1	0	0	0	0	1	0	0	1	0	0	0	0	0	0	0	0	0	0	0	0	0	0	0	0	0	0	0	0	0	0	0	0	0	0	1	1
881	female	88	0	urban	>5'-10'	≤5'	>5'-10'	≤5'	27	0	0	1	1	1	0	0	0	1	0	0	0	0	0	0	0	1	0	0	0	0	0	0	0	0	0	1	0	1	0	0	0	0	0	0	0	0	0	0	0
882	female	83	0	urban	≤5'	≤5'	≤5'	≤5'	2	0	0	1	1	0	0	0	0	1	0	0	0	0	0	0	1	0	0	0	0	0	0	0	0	0	0	0	0	0	0	0	0	0	0	0	0	0	0	0	0
883	female	94	0	urban	>10'-20'	>10'-20'	≤5'	≤5'	3	0	0	0	0	0	0	0	0	0	0	0	0	0	0	0	0	0	0	0	0	0	0	0	0	0	0	0	0	0	0	0	0	0	0	0	0	0	0	0	0
884	female	93	0	peri-urban	>10'-20'	>5'-10'	≤5'	≤5'	8	0	1	1	1	1	0	0	1	1	0	0	1	0	0	0	1	0	0	0	0	0	0	0	0	0	0	0	0	1	0	0	0	0	0	0	0	0	0	1	0
885	male	78	0	peri-urban	>10'-20'	≤5'	≤5'	≤5'	6	1	1	1	1	1	0	1	0	0	0	0	1	0	1	0	1	0	0	0	0	0	0	0	0	0	0	0	0	0	0	0	0	0	1	0	0	0	1	1	1
886	female	66	0	urban	>5'-10'	>5'-10'	>5'-10'	≤5'	6	0	0	0	0	0	0	0	0	0	0	0	0	0	0	0	0	0	0	0	0	0	0	0	0	0	0	0	0	0	0	0	0	0	0	0	0	0	0	0	0
887	female	89	0	peri-urban	>5'-10'	≤5'	≤5'	≤5'	8	0	0	0	1	0	0	0	1	0	0	0	0	0	0	0	0	0	0	0	0	0	0	0	0	0	0	0	0	0	0	0	0	0	0	0	0	0	0	0	0
888	female	92	0	urban	>10'-20'	>10'-20'	>5'-10'	>5'-10'	2	0	0	0	0	0	0	0	0	1	0	0	0	0	0	0	0	0	0	0	0	0	0	0	0	0	0	0	0	1	0	0	0	0	0	0	0	0	0	0	0
889	female	82	0	urban	>5'-10'	≤5'	≤5'	≤5'	6	0	0	0	0	0	0	0	0	0	0	0	0	0	0	1	1	0	0	0	0	0	0	1	0	0	0	0	0	1	0	0	0	0	0	0	0	0	0	0	0
890	male	87	0	urban	>5'-10'	≤5'	≤5'	≤5'	6	0	0	0	0	0	0	0	0	1	0	0	0	1	0	0	1	0	0	0	0	0	0	0	0	0	0	0	0	0	0	0	0	0	0	0	0	0	1	0	0
891	male	77	0	urban	>10'-20'	≤5'	≤5'	≤5'	7	0	0	0	0	1	0	0	0	0	0	0	0	0	0	0	0	1	0	0	0	0	0	0	0	0	0	0	0	0	0	0	0	0	0	0	0	0	1	0	0
892	female	95	0	urban	≤5'	>10'-20'	≤5'	>5'-10'	6	0	0	0	1	0	0	0	0	0	0	0	0	0	0	0	1	0	0	0	0	0	0	0	0	0	0	0	0	0	0	0	0	0	0	0	0	0	0	0	0
893	female	87	0	urban	>10'-20'	>5'-10'	≤5'	≤5'	14	0	0	0	1	0	0	1	0	0	0	1	0	0	0	0	0	0	0	0	0	0	0	0	0	0	0	0	0	0	0	0	0	1	0	0	0	0	0	0	0
894	female	94	0	peri-urban	≤5'	≤5'	≤5'	≤5'	12	0	0	0	1	0	0	0	0	0	0	0	0	0	0	0	0	0	0	0	0	0	0	0	0	0	0	0	0	0	0	0	0	0	0	0	0	0	0	0	0
895	male	97	0	urban	≤5'	>5'-10'	≤5'	≤5'	6	0	0	1	1	0	1	0	0	1	0	0	1	0	0	0	0	0	0	0	0	0	0	0	0	0	0	1	0	1	0	0	0	0	0	1	0	0	0	0	0
896	female	88	0	urban	>5'-10'	≤5'	>5'-10'	≤5'	37	0	0	0	1	0	1	0	1	0	0	0	1	0	0	0	0	0	0	0	0	0	0	0	0	0	0	1	0	0	0	0	0	1	0	1	0	0	0	0	0
897	female	84	0	rural	>20'-30'	>20'-30'	>30'	>20'-30'	7	0	0	1	1	0	0	0	0	1	0	0	0	1	0	1	0	1	0	0	0	0	0	1	1	0	0	0	1	0	0	0	0	0	0	0	0	0	1	0	0
898	male	94	0	peri-urban	>10'-20'	≤5'	>10'-20'	≤5'	5	0	0	0	1	0	0	0	0	1	0	0	0	0	0	0	0	0	0	0	0	0	0	0	0	0	0	0	0	0	0	0	0	0	0	0	0	0	0	0	0
899	male	82	0	urban	>5'-10'	≤5'	>5'-10'	>5'-10'	12	0	0	0	0	0	0	1	1	0	0	0	0	1	0	0	1	0	0	0	0	0	0	0	0	0	0	0	0	0	0	0	0	0	1	0	0	0	1	1	0
900	female	76	0	urban	>5'-10'	>5'-10'	>5'-10'	>5'-10'	8	0	0	1	1	0	0	1	0	0	0	0	1	0	0	0	0	0	0	0	0	0	0	0	0	0	0	0	0	0	0	0	0	0	0	0	0	0	0	0	1
901	female	82	0	urban	>5'-10'	>5'-10'	>5'-10'	>5'-10'	5	0	0	1	1	0	0	1	0	1	0	0	0	0	0	1	0	0	0	0	0	0	0	0	0	0	0	0	1	0	0	0	0	0	0	0	0	0	0	0	1
902	male	82	0	rural	>30'	>20'-30'	>5'-10'	>5'-10'	25	0	0	1	1	0	1	0	1	0	0	1	1	0	0	0	0	0	0	0	0	0	0	0	0	0	0	0	0	0	0	0	0	0	1	1	0	0	0	0	1
903	female	95	0	urban	>5'-10'	≤5'	≤5'	≤5'	9	0	0	1	1	0	0	0	0	1	0	0	1	1	1	0	0	0	0	0	0	0	0	0	0	0	0	0	0	0	0	0	0	0	0	0	0	0	1	0	1
904	male	86	0	peri-urban	>20'-30'	≤5'	>20'-30'	>10'-20'	5	0	0	0	0	0	0	1	0	1	0	0	1	1	0	0	0	0	0	0	0	0	0	0	0	0	1	0	0	0	0	0	0	0	0	1	0	0	0	0	0
905	female	54	1	urban	>10'-20'	≤5'	>5'-10'	>5'-10'	8	0	1	0	0	0	0	0	1	0	0	0	1	0	0	0	0	0	0	0	0	0	0	0	0	0	0	0	0	0	0	0	0	0	0	0	0	0	0	0	0
906	female	92	0	urban	≤5'	>10'-20'	≤5'	>5'-10'	6	0	0	0	1	0	0	0	0	1	0	0	0	0	0	0	0	0	0	0	0	0	0	0	0	0	0	0	0	0	0	0	0	0	0	0	0	0	0	0	0
907	female	94	0	rural	>20'-30'	>20'-30'	>20'-30'	>20'-30'	13	0	0	0	1	1	0	0	0	0	0	0	0	0	0	0	0	0	0	0	0	0	1	0	0	0	0	0	0	0	0	0	0	0	0	0	1	0	0	0	0
908	female	71	0	urban	≤5'	>5'-10'	≤5'	≤5'	12	0	0	0	0	0	0	0	0	0	0	0	1	0	0	0	0	0	0	0	0	0	0	0	0	0	0	0	0	0	0	0	0	0	0	0	0	0	0	0	1
909	male	89	0	rural	>5'-10'	>5'-10'	>30'	>5'-10'	6	0	0	0	1	0	0	0	0	0	0	1	0	0	0	0	0	0	0	0	0	0	0	0	0	0	0	0	0	0	0	0	0	0	1	0	0	0	0	0	0
910	male	84	0	urban	≤5'	≤5'	≤5'	≤5'	9	0	0	0	0	1	0	0	0	1	0	0	0	1	0	0	0	0	0	0	0	0	0	0	0	0	0	0	0	0	0	0	0	0	1	0	0	0	1	0	0
911	male	70	0	rural	>10'-20'	≤5'	>10'-20'	≤5'	8	0	0	1	1	0	0	0	0	1	0	0	1	1	0	0	0	0	0	0	0	0	0	0	1	0	0	0	0	0	0	0	0	0	0	1	0	0	0	0	1
912	female	85	0	rural	≤5'	≤5'	≤5'	>10'-20'	4	0	0	0	0	0	0	1	0	1	0	0	0	0	0	0	0	0	0	0	0	0	0	0	0	0	0	0	0	0	0	0	0	0	0	0	0	0	0	0	0
913	female	85	0	urban	>5'-10'	≤5'	>5'-10'	>5'-10'	28	0	0	0	1	0	0	0	0	0	0	0	0	0	0	0	0	0	0	0	0	0	0	0	0	0	0	1	0	0	0	0	0	0	0	0	0	0	0	0	0
914	male	90	0	urban	≤5'	≤5'	≤5'	≤5'	6	0	0	1	0	0	0	0	1	0	0	0	0	0	0	0	0	0	0	0	0	0	0	0	0	0	0	0	1	1	0	0	0	0	1	0	0	0	0	0	0
915	male	72	0	urban	>5'-10'	>5'-10'	>5'-10'	>5'-10'	15	0	1	1	1	0	1	0	1	1	0	0	1	1	0	1	0	0	0	0	1	0	0	0	1	0	0	0	0	0	0	0	0	0	0	0	0	0	1	0	1
916	male	95	0	urban	>5'-10'	≤5'	≤5'	≤5'	11	0	0	0	0	0	0	0	0	0	0	0	1	0	0	0	0	0	0	0	0	0	0	0	0	0	0	0	0	0	0	0	0	0	0	0	0	0	0	0	1
917	female	83	0	urban	>5'-10'	≤5'	≤5'	≤5'	61	0	0	1	1	1	0	0	0	1	0	0	0	0	0	0	1	0	0	0	0	0	0	0	0	0	0	0	0	1	0	0	0	0	0	0	1	0	0	0	0
918	male	82	1	rural	>10'-20'	>10'-20'	≤5'	≤5'	3	0	0	0	1	0	0	0	0	0	0	0	0	0	0	0	0	0	0	0	0	0	0	0	0	0	0	0	0	0	0	0	0	0	0	0	0	0	0	0	0
919	female	89	0	peri-urban	>10'-20'	>5'-10'	>5'-10'	>5'-10'	10	0	0	0	1	1	0	0	0	0	0	0	0	0	0	0	0	0	0	0	0	0	0	0	0	0	0	0	0	0	0	0	0	0	0	0	0	0	0	0	0
920	female	88	0	urban	>5'-10'	≤5'	>5'-10'	>5'-10'	4	0	0	0	0	0	0	0	0	0	0	0	0	0	0	1	1	0	0	0	0	0	0	1	0	0	0	0	0	0	0	0	0	0	0	0	1	0	0	0	0
921	female	69	0	urban	>5'-10'	>5'-10'	≤5'	≤5'	9	0	0	1	0	1	0	0	1	1	0	0	1	1	1	0	1	0	0	0	0	0	0	0	0	0	0	0	0	0	0	0	0	0	0	1	0	0	1	0	1
922	male	83	0	urban	>10'-20'	≤5'	≤5'	≤5'	8	0	0	0	0	0	0	0	0	0	0	0	1	1	0	0	1	0	0	0	0	0	0	0	0	0	0	0	0	0	0	0	0	0	0	1	0	0	1	0	1
923	female	53	0	urban	>10'-20'	>5'-10'	>10'-20'	≤5'	11	0	0	0	0	0	0	0	1	0	0	0	0	0	0	0	0	0	0	0	0	0	0	0	0	0	0	0	0	0	0	0	0	0	0	0	0	0	0	0	0
924	male	74	1	peri-urban	>10'-20'	>5'-10'	>5'-10'	>5'-10'	18	0	0	0	0	0	0	0	1	0	0	0	1	1	0	0	0	0	0	0	0	0	0	0	0	0	0	0	0	0	0	0	0	0	0	0	0	0	0	0	0
925	female	88	1	peri-urban	>10'-20'	>20'-30'	>5'-10'	>5'-10'	3	0	0	1	1	0	0	0	0	1	0	0	0	0	0	0	0	0	0	0	0	0	0	0	0	0	0	0	0	1	0	0	0	0	0	0	0	0	0	0	0
926	female	92	0	rural	>5'-10'	>5'-10'	>5'-10'	>5'-10'	6	0	0	1	1	0	0	0	0	1	0	0	0	0	0	0	0	0	0	0	0	0	0	1	0	0	0	1	0	0	0	0	0	1	0	0	0	0	0	0	0
927	female	74	1	urban	>5'-10'	≤5'	≤5'	≤5'	11	0	1	1	0	0	0	0	1	0	0	0	1	1	0	0	0	0	0	0	0	0	0	0	0	0	0	0	0	0	0	0	0	0	0	0	1	0	1	0	1
928	female	83	1	peri-urban	>10'-20'	>5'-10'	≤5'	≤5'	9	0	0	1	1	1	0	0	0	1	0	0	0	0	0	0	0	0	0	0	0	0	0	0	0	0	0	0	0	0	0	0	0	0	0	0	0	0	0	0	0
929	female	91	1	peri-urban	>10'-20'	>5'-10'	>5'-10'	>5'-10'	10	0	1	1	0	0	0	0	1	1	0	0	1	0	0	0	1	0	0	0	0	0	1	0	0	0	0	0	1	1	0	0	0	0	0	0	0	0	0	0	0
930	female	84	0	urban	>10'-20'	≤5'	>5'-10'	>5'-10'	14	0	0	0	1	0	0	0	0	0	0	0	1	0	0	0	0	0	0	0	0	0	0	0	0	0	0	0	0	0	0	0	0	0	0	0	1	0	1	0	0
931	male	78	0	peri-urban	>20'-30'	>5'-10'	>5'-10'	>5'-10'	20	0	0	0	1	0	0	0	0	1	0	0	0	0	0	0	1	0	0	0	0	0	0	0	0	0	0	0	0	0	0	0	0	0	0	0	1	0	0	0	0
932	male	87	0	urban	>10'-20'	≤5'	>5'-10'	>5'-10'	8	0	0	0	0	0	0	0	0	0	0	0	0	0	0	0	1	0	0	0	0	0	1	0	0	0	0	0	0	0	0	0	0	0	0	0	0	0	0	0	0
933	female	98	0	rural	>20'-30'	>5'-10'	>10'-20'	>10'-20'	9	0	0	0	1	0	0	0	0	0	0	0	0	0	0	0	0	0	0	0	0	0	0	0	0	0	0	1	0	0	0	0	0	0	0	0	0	0	0	0	0
934	male	71	0	rural	>10'-20'	≤5'	>10'-20'	>10'-20'	5	0	0	0	1	0	1	0	0	1	0	0	1	1	0	0	0	0	0	0	0	0	0	0	1	0	0	0	1	0	0	0	0	0	0	0	0	0	1	1	1
935	male	72	0	urban	>5'-10'	≤5'	>5'-10'	>5'-10'	11	1	1	0	1	0	0	0	1	0	0	0	0	0	0	0	0	0	0	0	0	0	0	0	0	0	0	0	0	0	0	0	0	0	1	0	0	0	0	1	0
936	male	81	0	urban	>10'-20'	≤5'	>10'-20'	>10'-20'	4	0	1	1	0	0	0	0	1	0	0	0	0	0	0	0	0	0	0	0	0	0	0	0	0	0	0	0	0	0	0	0	0	0	0	0	0	0	0	1	0
937	male	41	0	urban	>5'-10'	≤5'	≤5'	≤5'	5	0	1	0	1	0	0	0	0	0	0	0	0	0	0	0	0	0	0	0	0	0	0	0	0	0	0	0	0	0	0	0	0	0	0	0	0	0	0	0	0
938	male	79	0	peri-urban	>10'-20'	>5'-10'	>5'-10'	>5'-10'	18	0	0	1	1	0	0	0	0	0	0	0	1	0	0	0	1	0	0	0	0	0	0	0	0	0	0	0	0	0	0	0	0	0	0	0	0	0	0	1	1
939	female	81	0	peri-urban	>10'-20'	>5'-10'	≤5'	≤5'	8	0	0	1	0	1	0	0	1	0	0	0	0	1	0	0	1	0	0	0	0	0	0	0	0	0	0	0	0	0	0	0	0	0	1	0	0	0	1	1	0
940	male	81	0	rural	>30'	≤5'	>20'-30'	>20'-30'	6	0	0	0	1	0	0	0	0	0	0	0	0	0	0	0	0	0	0	0	0	0	0	0	0	0	0	0	0	0	0	0	0	0	0	0	0	0	1	0	0
941	female	94	0	peri-urban	≤5'	≤5'	≤5'	≤5'	9	0	0	1	1	0	0	0	0	1	0	0	0	1	0	0	0	0	0	0	0	0	0	0	0	0	0	0	1	0	0	0	0	0	0	0	0	0	1	0	0
942	male	86	0	urban	>5'-10'	>5'-10'	>5'-10'	>5'-10'	4	0	1	0	0	1	0	0	1	0	0	0	0	0	0	0	0	0	0	0	0	0	0	0	0	0	0	0	0	0	0	0	0	0	0	0	0	0	0	0	0
943	male	85	0	peri-urban	>10'-20'	≤5'	≤5'	≤5'	6	0	0	0	1	0	0	1	0	0	0	0	0	0	0	0	0	0	0	0	0	0	0	0	0	0	0	0	0	0	0	0	0	0	0	1	0	0	0	0	0
944	male	86	0	peri-urban	>10'-20'	>5'-10'	>5'-10'	>5'-10'	9	0	0	0	0	0	0	0	1	0	0	0	0	1	0	0	1	0	0	0	0	0	0	0	0	1	0	0	0	0	0	0	0	0	0	0	0	0	1	1	0
945	female	79	0	peri-urban	>10'-20'	>10'-20'	≤5'	≤5'	46	0	0	0	0	0	0	0	1	0	0	0	1	0	0	0	0	0	0	0	0	0	0	0	0	0	0	0	0	0	0	0	0	0	0	0	1	0	0	0	1
946	male	84	0	urban	>5'-10'	>30'	>5'-10'	≤5'	7	0	0	0	0	0	0	0	0	1	0	0	0	0	0	0	0	0	0	0	0	0	0	0	0	0	0	0	0	0	0	0	0	0	0	0	0	0	1	0	0
947	male	55	0	peri-urban	>10'-20'	>5'-10'	>5'-10'	>5'-10'	7	0	0	0	0	0	0	0	0	0	0	0	1	0	0	0	0	0	0	0	0	0	0	0	0	0	0	0	0	0	0	0	0	0	0	0	0	0	0	0	0
948	male	69	0	rural	>30'	>10'-20'	>20'-30'	>20'-30'	16	0	0	0	1	0	0	0	0	1	0	0	0	0	0	0	0	0	0	0	0	0	0	0	0	0	0	0	0	0	0	0	0	0	0	0	0	0	0	0	0
949	male	83	0	peri-urban	>20'-30'	≤5'	>5'-10'	>5'-10'	67	0	0	0	1	0	0	0	0	0	0	0	0	0	0	0	0	0	0	0	0	0	0	0	0	0	0	0	0	0	0	0	0	0	0	1	0	0	0	0	0
950	female	91	0	urban	≤5'	>5'-10'	≤5'	>5'-10'	7	0	0	1	0	1	0	0	0	0	0	0	1	0	0	0	1	0	0	0	0	0	0	0	0	0	0	0	0	0	0	0	0	0	0	0	0	0	0	0	0
951	male	94	0	rural	>20'-30'	>5'-10'	>20'-30'	>20'-30'	9	0	0	1	1	1	0	0	0	1	0	0	0	0	0	0	0	0	0	0	0	0	0	0	0	0	0	0	0	0	0	0	0	0	0	0	0	0	0	0	0
952	male	64	0	peri-urban	>10'-20'	>10'-20'	>5'-10'	>5'-10'	9	0	0	0	0	0	0	0	0	0	0	1	0	1	0	0	0	0	0	0	0	0	0	0	0	0	0	0	0	0	0	0	0	0	0	0	0	0	1	0	0
953	male	80	0	rural	>10'-20'	≤5'	>5'-10'	≤5'	8	0	0	0	1	0	0	0	0	0	0	0	0	0	0	0	0	0	0	0	0	0	0	0	0	0	0	0	0	1	0	0	0	0	0	0	0	0	0	1	0
954	male	82	0	peri-urban	>10'-20'	≤5'	≤5'	≤5'	17	0	0	1	1	0	0	0	0	1	0	0	0	1	0	0	0	0	0	0	0	0	0	0	0	0	0	0	0	0	0	0	0	0	0	0	0	0	1	0	1
955	male	85	0	peri-urban	>10'-20'	≤5'	>10'-20'	≤5'	9	0	0	0	0	0	0	0	0	0	0	0	0	0	0	0	0	0	0	0	0	0	0	0	0	0	0	0	1	0	0	0	0	0	0	0	0	0	0	1	0
956	female	80	0	urban	>5'-10'	>5'-10'	≤5'	≤5'	3	0	0	1	1	0	0	0	0	0	0	0	0	0	0	0	0	0	0	0	0	0	0	0	0	0	0	0	0	0	0	0	0	0	0	0	0	0	0	0	0
957	female	67	0	urban	>5'-10'	≤5'	≤5'	≤5'	5	0	0	1	0	0	0	1	0	1	0	0	1	1	1	0	1	1	0	0	0	0	0	0	0	1	0	0	0	0	0	0	0	0	0	0	0	0	1	0	0
958	male	87	0	urban	>5'-10'	>5'-10'	>5'-10'	>5'-10'	9	0	0	0	1	0	0	0	0	0	0	0	0	0	0	0	1	0	0	0	0	0	0	0	0	0	0	0	0	1	0	0	0	0	0	0	0	0	0	0	1
959	male	68	0	urban	≤5'	≤5'	≤5'	≤5'	14	0	0	0	0	0	0	0	0	0	0	0	0	0	0	0	0	1	0	0	0	0	0	0	0	0	0	0	0	0	0	0	0	0	0	0	0	0	1	0	1
960	male	96	0	urban	>5'-10'	≤5'	>5'-10'	≤5'	17	0	0	1	0	0	0	0	1	0	0	0	0	0	0	0	0	0	0	0	0	0	0	0	0	0	1	0	0	0	0	0	0	0	0	0	1	0	0	0	0
961	female	85	0	rural	>10'-20'	≤5'	>10'-20'	≤5'	16	0	0	0	1	0	0	0	0	1	0	1	1	1	0	0	0	0	0	0	0	0	0	0	0	0	0	0	0	0	0	0	0	0	0	1	1	0	1	0	0
962	female	82	0	peri-urban	>10'-20'	≤5'	≤5'	≤5'	6	0	0	1	0	0	0	0	0	1	0	1	0	0	0	0	0	0	0	0	0	0	0	0	0	0	0	0	0	0	0	0	0	0	0	0	1	0	0	0	0
963	male	90	0	peri-urban	>5'-10'	≤5'	≤5'	≤5'	5	0	0	0	1	0	0	0	1	0	0	1	0	0	0	0	0	0	0	0	0	0	0	0	0	0	0	0	0	0	0	0	0	0	0	1	0	0	0	1	0
964	female	66	0	peri-urban	>10'-20'	≤5'	>5'-10'	>5'-10'	20	0	1	0	1	0	1	0	0	0	0	0	1	0	0	1	0	0	0	0	0	0	0	0	0	0	0	0	0	0	0	0	0	0	0	0	0	0	0	0	0
965	female	92	0	urban	>5'-10'	>5'-10'	≤5'	≤5'	9	0	0	1	0	0	0	0	0	0	0	0	0	0	0	0	1	0	0	0	0	0	0	0	0	0	0	0	0	0	0	0	0	0	1	0	0	0	0	0	0
966	male	80	0	rural	>5'-10'	≤5'	≤5'	≤5'	10	0	0	0	1	0	0	0	0	0	0	0	0	1	0	0	1	0	0	0	0	0	0	0	0	0	0	0	0	0	0	0	0	1	0	0	1	0	1	1	1
967	female	81	0	peri-urban	>10'-20'	>5'-10'	>5'-10'	>5'-10'	13	0	1	0	1	0	0	0	1	0	0	0	0	0	0	0	1	0	0	0	0	0	0	0	0	0	0	0	0	0	0	0	0	0	0	0	0	0	0	0	0
968	female	74	0	urban	>5'-10'	>5'-10'	>5'-10'	>5'-10'	9	0	1	1	1	1	0	0	1	0	0	0	0	1	0	0	0	0	0	0	0	0	0	0	0	0	0	0	0	0	0	0	0	0	1	0	0	0	1	1	0
969	female	80	0	urban	>10'-20'	≤5'	>5'-10'	≤5'	10	0	0	1	1	1	0	0	1	0	0	0	0	0	0	0	0	0	0	0	0	0	0	0	0	0	0	0	0	0	0	0	0	0	1	0	0	0	0	0	0
970	female	92	0	urban	>5'-10'	≤5'	≤5'	≤5'	5	0	0	0	0	0	0	0	0	0	0	0	0	0	0	0	0	0	0	0	0	0	0	0	0	0	0	0	0	0	0	0	0	0	0	1	1	0	0	0	0
971	male	80	0	peri-urban	>10'-20'	≤5'	≤5'	≤5'	50	0	0	1	1	1	0	0	1	1	0	0	1	0	0	0	0	0	0	0	0	0	0	0	0	0	0	0	0	0	0	0	0	0	0	0	0	0	0	1	0
972	female	77	0	urban	>10'-20'	≤5'	>5'-10'	≤5'	3	0	0	0	0	1	0	0	0	0	0	0	0	0	0	0	0	0	0	0	0	0	0	0	0	0	0	0	0	0	0	0	0	0	0	0	0	0	0	0	0
973	male	77	0	peri-urban	>10'-20'	>10'-20'	>5'-10'	>5'-10'	6	0	0	1	0	0	0	0	1	1	0	0	0	1	0	0	1	0	0	0	0	0	0	0	0	0	0	0	0	0	0	0	0	0	0	1	0	0	1	0	0
974	female	91	0	peri-urban	>10'-20'	>5'-10'	>5'-10'	>5'-10'	6	0	0	0	0	0	0	0	0	1	0	0	1	0	0	0	0	0	0	0	0	0	0	0	0	0	0	0	0	0	0	0	0	0	0	0	0	0	0	0	0
975	female	92	0	rural	>10'-20'	≤5'	>10'-20'	≤5'	5	0	0	0	0	0	0	0	0	0	0	1	0	1	0	0	0	0	0	0	0	0	0	0	0	0	1	0	0	0	0	0	0	0	0	1	1	0	0	0	0
976	female	94	0	urban	>10'-20'	≤5'	>5'-10'	≤5'	5	0	0	0	0	0	0	0	0	0	0	0	0	0	0	0	0	0	0	0	0	0	0	0	0	0	0	0	0	0	0	0	0	0	0	1	1	0	0	0	0
977	female	83	0	peri-urban	>10'-20'	≤5'	>5'-10'	>5'-10'	6	0	0	0	1	1	0	0	1	1	0	0	0	0	0	1	1	0	0	0	0	0	0	0	0	0	0	0	0	1	0	0	0	0	0	1	0	0	0	0	0
978	female	87	0	urban	>5'-10'	≤5'	>5'-10'	≤5'	7	0	0	1	1	0	0	0	0	1	0	0	0	0	0	0	0	0	0	0	0	0	0	0	0	0	0	0	0	0	0	0	0	0	1	0	0	0	0	1	0
979	male	81	0	urban	>5'-10'	>5'-10'	≤5'	≤5'	14	0	0	0	0	0	0	0	0	0	0	0	0	0	0	0	0	0	0	0	0	0	0	0	0	1	0	0	0	0	0	0	0	0	0	0	0	0	0	0	1
980	male	77	0	peri-urban	>10'-20'	≤5'	≤5'	≤5'	13	0	0	1	1	1	0	1	1	0	0	0	0	1	1	0	1	0	0	0	0	0	0	0	0	0	0	0	1	0	0	0	0	0	1	0	0	0	0	1	0
981	male	71	0	rural	>20'-30'	≤5'	>10'-20'	>10'-20'	10	0	0	1	1	0	0	1	0	0	0	0	0	1	1	0	1	0	0	0	0	0	0	0	0	0	0	0	0	0	0	0	0	0	1	0	1	0	1	1	0
982	female	87	0	rural	>20'-30'	>5'-10'	>20'-30'	>10'-20'	20	0	0	0	1	0	0	0	0	0	0	0	0	1	0	0	1	0	0	0	0	0	0	0	0	0	0	0	0	0	0	0	0	0	0	0	0	0	1	0	0
983	male	79	0	rural	>20'-30'	≤5'	>5'-10'	>5'-10'	5	0	0	1	1	0	0	0	0	1	0	0	0	0	0	0	1	0	0	0	0	0	0	0	0	0	0	0	0	0	0	0	0	0	1	0	0	0	0	0	0
984	female	86	0	peri-urban	>5'-10'	≤5'	>5'-10'	>5'-10'	6	0	0	1	1	1	0	0	0	0	0	0	0	0	0	0	0	0	0	0	0	0	0	0	0	0	0	0	1	0	0	0	0	0	0	0	0	0	0	1	0
985	female	94	0	urban	>10'-20'	>10'-20'	≤5'	≤5'	6	0	0	1	1	0	0	0	0	1	0	0	0	1	0	0	1	0	0	0	0	0	0	0	0	0	0	0	0	0	0	0	0	0	0	0	0	0	1	1	0
986	female	99	0	peri-urban	>10'-20'	≤5'	>5'-10'	>5'-10'	3	0	0	0	1	0	0	0	1	0	0	0	0	0	0	0	0	0	0	0	0	0	0	0	0	0	0	0	0	0	0	0	0	0	0	1	0	0	0	0	1
987	male	79	0	urban	>5'-10'	≤5'	≤5'	≤5'	5	0	0	0	0	0	0	0	0	0	0	0	0	0	0	0	0	0	0	0	0	0	0	0	0	0	0	0	0	0	0	0	0	0	0	0	0	0	0	0	0
988	female	84	0	urban	>5'-10'	≤5'	≤5'	≤5'	8	0	0	0	1	0	0	0	0	0	0	1	1	0	0	0	0	0	0	0	0	0	0	0	0	0	0	1	0	0	0	0	0	0	0	0	0	0	0	0	0
989	male	84	0	rural	>10'-20'	≤5'	>10'-20'	>10'-20'	12	0	0	1	1	1	0	0	0	0	0	0	1	0	0	0	1	0	0	0	0	0	0	0	0	0	0	0	0	0	0	0	0	0	0	0	0	0	0	0	1
990	male	85	0	peri-urban	>20'-30'	≤5'	≤5'	≤5'	3	0	0	0	0	0	0	0	0	1	0	0	0	0	0	0	0	0	0	0	0	0	0	0	0	0	0	0	0	0	0	0	0	0	0	0	0	0	0	0	0
991	female	86	0	rural	≤5'	≤5'	≤5'	≤5'	7	0	0	0	0	0	0	0	0	0	0	0	0	1	0	0	1	0	0	0	0	0	0	0	0	0	0	0	0	0	0	0	0	0	1	0	0	0	1	0	1
992	female	82	0	peri-urban	>20'-30'	≤5'	≤5'	≤5'	5	0	0	0	0	0	0	0	0	0	0	0	0	0	0	0	1	0	0	0	0	0	1	0	0	0	0	0	0	0	0	0	0	0	0	0	0	0	0	1	0
993	female	93	0	peri-urban	>10'-20'	>5'-10'	>5'-10'	>5'-10'	6	0	0	1	0	0	0	0	0	1	0	0	0	0	0	0	0	0	0	0	0	0	0	0	0	0	0	0	1	0	0	0	0	0	0	0	0	0	0	0	1
994	male	74	0	rural	>10'-20'	>5'-10'	>10'-20'	>10'-20'	4	0	0	0	1	0	0	0	1	1	0	0	0	1	0	0	0	0	0	0	0	0	0	0	0	0	0	0	0	0	0	0	0	0	1	0	0	0	0	0	0
995	female	79	0	rural	>5'-10'	≤5'	>5'-10'	>5'-10'	11	0	0	1	1	1	0	0	0	0	0	0	0	1	0	0	1	0	0	0	0	0	0	0	0	0	0	1	0	0	0	0	0	0	0	0	0	0	0	0	0
996	female	81	0	rural	>10'-20'	>10'-20'	>10'-20'	>10'-20'	3	0	0	0	1	0	0	0	1	0	0	0	0	0	0	0	0	0	0	0	0	1	1	0	0	0	0	0	0	0	0	0	0	0	0	1	0	0	0	0	0
997	male	78	0	rural	>10'-20'	≤5'	>10'-20'	>10'-20'	10	0	0	1	1	0	1	0	1	0	0	0	1	0	0	0	1	0	0	0	0	0	0	0	0	0	0	0	0	0	0	0	0	0	0	0	0	0	0	1	0
998	female	88	0	peri-urban	>10'-20'	>5'-10'	>5'-10'	>5'-10'	16	0	0	0	0	0	0	0	0	1	0	0	0	0	0	0	0	0	0	0	0	0	0	0	0	1	0	0	0	0	0	0	0	0	0	0	0	0	0	0	0
999	male	91	0	urban	>10'-20'	≤5'	>5'-10'	>5'-10'	3	0	1	1	1	0	0	0	0	1	0	0	1	0	0	1	1	0	0	0	0	0	0	0	0	0	0	0	0	0	0	0	0	0	0	0	0	0	0	0	1
1000	female	71	0	rural	≤5'	≤5'	≤5'	≤5'	8	0	0	0	0	0	0	0	0	0	0	0	0	1	0	1	0	0	0	0	0	0	0	0	0	0	0	0	0	0	0	0	0	0	0	0	0	0	1	1	0
1001	female	93	0	urban	>5'-10'	>5'-10'	>5'-10'	≤5'	5	0	0	0	1	0	0	0	0	0	0	0	0	0	0	0	0	0	0	0	0	0	0	0	0	0	0	0	0	0	0	0	0	0	0	0	0	0	0	0	0
1002	female	90	0	peri-urban	>10'-20'	>5'-10'	>5'-10'	>5'-10'	6	0	0	0	0	0	0	0	0	0	0	0	0	0	0	0	1	0	0	0	0	0	0	0	0	0	0	0	0	1	0	0	0	0	0	0	0	0	0	0	1
1003	female	95	0	urban	>5'-10'	>10'-20'	≤5'	≤5'	4	0	0	0	1	0	0	0	0	0	0	0	0	0	0	0	0	0	0	0	0	0	0	0	0	0	0	0	0	0	0	0	0	0	0	0	0	0	0	0	0
1004	female	92	0	rural	>10'-20'	>30'	>10'-20'	>10'-20'	4	0	0	1	0	0	0	0	0	0	0	0	0	1	0	0	0	0	0	0	0	0	0	0	0	0	0	0	0	0	0	0	0	0	1	0	1	0	0	0	0
1005	female	82	0	urban	>5'-10'	≤5'	≤5'	≤5'	4	0	0	0	1	0	0	0	0	0	0	0	0	0	0	0	0	0	0	0	0	0	0	1	0	0	0	0	1	0	0	0	0	0	0	0	0	0	0	0	0
1006	female	91	0	urban	>5'-10'	≤5'	>5'-10'	>5'-10'	10	0	0	0	0	0	0	0	1	0	0	0	1	0	0	0	1	0	0	0	0	0	0	0	0	0	0	0	0	0	0	0	0	0	0	1	0	0	0	0	0
1007	male	83	0	urban	≤5'	≤5'	≤5'	≤5'	4	0	0	0	0	0	0	1	0	0	0	0	1	0	0	0	1	0	0	0	0	0	0	0	0	0	0	0	1	0	0	0	0	0	0	0	0	0	0	0	1
1008	female	92	0	urban	>5'-10'	>10'-20'	≤5'	≤5'	7	0	0	0	0	0	0	0	1	0	0	0	0	0	0	0	0	0	0	0	0	0	0	0	0	0	0	0	0	0	0	0	0	0	0	0	0	0	0	0	0
1009	female	90	0	urban	>5'-10'	≤5'	≤5'	≤5'	6	0	0	1	1	1	0	0	0	1	0	0	0	0	0	0	1	0	0	0	0	0	0	0	0	0	0	0	0	0	0	0	0	0	0	0	0	0	0	1	0
1010	male	81	0	peri-urban	>10'-20'	>5'-10'	≤5'	≤5'	7	0	0	0	0	0	0	0	0	0	0	0	1	1	0	0	1	0	0	0	0	0	0	0	0	0	0	0	0	0	0	0	0	0	0	0	0	0	1	0	0
1011	female	71	0	peri-urban	>10'-20'	>5'-10'	>5'-10'	>5'-10'	5	0	0	0	0	1	0	0	0	1	0	0	0	0	0	0	0	0	0	0	0	0	0	0	0	0	0	0	0	1	0	0	0	0	0	0	0	0	1	0	0
1012	female	85	0	rural	>20'-30'	≤5'	>10'-20'	>10'-20'	9	0	0	1	1	0	0	0	0	1	0	0	0	0	0	0	0	0	0	0	0	0	0	0	0	0	0	1	0	0	0	0	0	1	0	0	0	0	0	0	0
1013	female	86	0	urban	>5'-10'	>5'-10'	≤5'	≤5'	7	0	0	0	0	0	0	0	1	0	0	0	0	0	0	1	0	0	0	0	0	0	0	0	0	0	0	0	0	0	0	0	0	0	0	0	0	0	0	0	0
1014	female	98	0	urban	>5'-10'	≤5'	>5'-10'	>5'-10'	9	0	0	0	0	0	1	0	0	0	0	0	1	0	0	0	0	0	0	0	0	0	0	0	0	0	0	0	0	0	0	0	0	0	0	0	0	0	0	0	1
1015	female	86	0	rural	>5'-10'	>5'-10'	>30'	>5'-10'	8	0	0	1	1	0	0	0	0	0	0	0	0	1	0	0	0	0	0	0	0	0	0	0	0	0	0	0	0	0	0	0	0	0	0	0	0	0	1	0	0
1016	female	90	0	urban	>5'-10'	≤5'	≤5'	≤5'	18	1	1	0	0	1	0	0	1	0	0	0	1	0	0	0	0	0	0	0	0	0	0	0	0	0	0	0	0	0	0	0	0	0	0	0	0	0	0	0	0
1017	female	88	0	peri-urban	>10'-20'	≤5'	≤5'	≤5'	5	0	0	1	1	1	0	0	1	0	0	0	0	1	1	0	0	0	0	0	0	0	0	0	0	0	0	0	0	0	0	0	0	0	1	0	0	0	1	1	0
1018	female	86	0	urban	>10'-20'	≤5'	>5'-10'	>5'-10'	2	0	0	0	1	0	0	0	1	0	0	0	0	0	0	0	0	0	0	0	0	0	0	0	0	0	0	0	0	0	0	0	0	0	0	0	0	0	0	0	0
1019	female	85	0	rural	>20'-30'	>5'-10'	>10'-20'	>5'-10'	7	0	0	1	1	1	0	0	0	0	0	0	0	1	0	0	1	0	0	0	0	0	0	0	0	0	0	0	0	0	0	0	0	0	0	0	0	0	1	0	1
1020	male	76	0	urban	>5'-10'	≤5'	≤5'	≤5'	4	0	0	1	1	1	1	1	1	1	0	0	1	1	1	0	1	0	0	0	0	0	1	0	1	0	0	0	0	1	0	0	0	0	0	0	0	0	1	1	0
1021	male	87	0	peri-urban	>10'-20'	>5'-10'	>5'-10'	>5'-10'	4	0	1	0	1	1	0	1	0	0	0	0	0	0	0	0	0	0	0	0	0	0	0	0	0	0	0	0	0	0	0	0	0	0	0	0	0	0	0	0	0
1022	male	77	0	urban	>5'-10'	>5'-10'	>5'-10'	>5'-10'	10	0	0	1	0	1	1	0	0	1	0	0	1	0	0	0	0	0	0	0	0	0	0	0	0	0	0	0	0	0	0	0	0	0	0	0	0	0	1	0	1
1023	female	84	0	rural	>10'-20'	>30'	>30'	>10'-20'	10	0	0	0	0	0	0	0	0	0	0	0	0	0	0	0	1	0	0	0	0	0	0	0	0	0	0	0	0	1	0	0	0	0	0	0	0	0	0	0	0
1024	female	68	0	rural	>10'-20'	≤5'	>10'-20'	>10'-20'	3	0	0	0	0	0	0	0	0	1	0	0	0	0	0	0	1	0	0	0	0	0	0	0	0	0	0	0	0	0	0	0	0	0	0	0	0	0	0	0	0
1025	female	55	1	urban	>5'-10'	>10'-20'	>5'-10'	>5'-10'	6	0	0	1	0	0	1	1	1	1	0	0	1	0	0	0	1	0	0	0	0	0	0	0	0	0	0	0	0	0	0	0	0	0	0	0	0	0	0	0	1
1026	female	76	0	peri-urban	>20'-30'	>10'-20'	>10'-20'	>10'-20'	13	0	1	1	1	0	0	0	1	0	0	0	0	0	0	0	1	0	0	0	0	0	0	0	0	0	0	1	0	0	0	0	0	0	0	0	0	0	0	1	0
1027	male	90	0	peri-urban	>10'-20'	>5'-10'	>5'-10'	>5'-10'	8	0	0	1	1	0	0	0	1	0	0	0	1	0	0	0	1	0	0	0	0	0	0	0	0	0	0	0	0	0	0	0	0	0	1	0	0	0	0	0	0
1028	female	98	0	rural	>10'-20'	≤5'	>10'-20'	≤5'	2	0	0	0	0	0	0	0	1	0	0	0	0	0	0	0	0	0	0	0	0	0	0	0	0	0	0	0	0	0	0	0	0	0	1	0	0	0	0	0	0
1029	female	76	0	rural	>20'-30'	≤5'	>20'-30'	>20'-30'	15	0	0	1	1	1	1	0	0	0	0	0	1	1	0	1	0	0	0	0	0	0	0	1	0	0	0	0	0	0	0	0	0	0	0	0	0	0	0	0	0
1030	male	75	0	rural	>5'-10'	>5'-10'	>5'-10'	>5'-10'	9	0	0	0	0	0	0	0	0	0	0	0	0	0	0	0	0	0	0	0	0	0	0	0	0	0	0	0	0	0	0	0	0	0	0	0	0	1	1	1	0
1031	female	86	0	urban	>10'-20'	≤5'	>5'-10'	≤5'	5	0	0	0	1	1	0	0	1	0	0	0	0	0	0	0	0	0	0	0	0	0	0	0	0	1	0	0	0	0	0	0	0	0	0	0	0	0	0	0	1
1032	male	89	0	urban	>5'-10'	>5'-10'	>5'-10'	>5'-10'	5	0	0	0	0	0	0	0	0	0	0	0	0	0	0	0	0	0	0	0	0	0	0	0	0	0	0	0	0	0	0	0	0	0	0	0	0	0	0	0	0
1033	female	89	0	rural	≤5'	≤5'	≤5'	≤5'	8	0	0	1	0	0	0	0	1	0	0	0	0	0	0	0	0	0	0	0	0	0	0	0	0	0	0	0	0	0	0	0	0	0	0	0	0	0	0	0	0
1034	male	84	0	rural	>10'-20'	≤5'	≤5'	≤5'	3	0	0	0	1	0	0	0	0	0	0	0	0	0	0	0	0	0	0	0	0	0	0	0	0	0	0	0	0	0	0	0	0	0	0	1	0	0	0	0	1
1035	female	94	0	urban	>5'-10'	≤5'	>5'-10'	>5'-10'	14	0	0	0	1	1	0	0	0	1	0	0	0	0	0	0	0	0	0	0	0	0	0	0	0	0	0	0	0	0	0	0	0	0	1	1	0	0	0	1	1
1036	male	83	0	urban	>5'-10'	≤5'	≤5'	≤5'	11	0	0	0	1	0	1	0	0	0	0	0	0	1	0	0	0	0	0	0	0	0	0	0	0	0	0	0	0	0	0	0	0	0	0	0	0	0	1	1	0
1037	male	95	0	urban	>5'-10'	≤5'	>5'-10'	≤5'	4	0	0	0	1	1	0	0	0	0	0	0	0	0	0	0	1	0	0	0	0	0	0	0	0	0	0	0	0	0	0	0	0	0	0	0	0	0	0	1	0
1038	female	90	0	urban	>5'-10'	>5'-10'	>5'-10'	>5'-10'	8	0	0	0	1	0	0	0	0	0	0	0	0	0	0	0	1	0	0	0	0	0	0	0	0	0	0	1	0	0	0	0	0	0	0	1	1	0	0	0	0
1039	female	94	0	rural	≤5'	≤5'	>20'-30'	≤5'	8	0	0	1	1	1	0	1	1	1	0	0	1	0	0	0	1	0	0	0	0	0	0	0	0	0	0	0	0	0	0	0	0	0	0	0	0	0	0	0	1
1040	male	87	0	rural	>20'-30'	>10'-20'	>10'-20'	>10'-20'	12	0	0	0	0	0	0	0	0	0	0	0	0	0	0	1	0	0	0	0	1	0	0	0	0	0	0	0	0	0	0	0	0	0	0	0	0	0	0	0	0
1041	female	88	0	peri-urban	>10'-20'	>10'-20'	>10'-20'	>5'-10'	5	0	0	0	1	0	0	0	1	1	0	0	0	0	0	0	0	0	0	0	0	0	0	0	0	0	0	0	0	0	0	0	0	0	0	1	0	0	0	0	0
1042	female	89	0	urban	>5'-10'	≤5'	>5'-10'	>5'-10'	9	0	1	1	1	0	1	0	0	0	0	0	1	1	1	0	1	0	0	0	0	0	0	0	0	0	0	0	0	0	0	0	0	0	1	0	0	0	1	1	1
1043	male	87	0	urban	>5'-10'	≤5'	>5'-10'	>5'-10'	9	0	0	1	0	0	0	0	0	1	0	0	0	0	0	0	1	0	0	0	0	0	0	0	0	0	0	0	0	0	0	0	0	0	0	0	0	0	0	0	0
1044	female	79	0	rural	≤5'	≤5'	≤5'	≤5'	45	0	0	0	0	0	0	0	1	1	0	0	0	1	0	0	0	0	0	0	0	0	0	0	0	0	0	0	0	0	0	0	0	0	0	0	0	0	1	0	1
1045	female	76	0	rural	>20'-30'	≤5'	>10'-20'	>10'-20'	15	0	0	0	0	0	0	0	1	0	0	0	0	0	1	0	0	0	0	0	0	0	0	0	0	0	0	0	0	0	0	0	0	0	1	0	0	0	1	0	0
1046	female	79	0	rural	>20'-30'	≤5'	>5'-10'	>5'-10'	9	0	0	0	0	1	0	0	1	0	0	0	0	0	0	0	0	0	0	0	0	0	0	0	0	0	0	0	0	1	0	0	0	0	0	0	0	0	0	0	0
1047	female	88	0	peri-urban	>10'-20'	≤5'	>10'-20'	≤5'	10	1	1	1	0	1	0	0	1	0	0	0	0	0	0	0	1	0	0	0	0	0	0	0	0	0	0	1	0	0	0	0	0	0	1	0	0	0	0	0	0
1048	female	92	0	peri-urban	>5'-10'	≤5'	>5'-10'	>5'-10'	20	0	0	0	1	0	0	0	0	0	0	0	0	0	0	0	0	0	0	0	0	0	1	0	0	0	0	0	0	0	0	0	0	0	0	0	0	0	0	1	0
1049	female	83	1	rural	>10'-20'	>10'-20'	>10'-20'	>10'-20'	5	0	0	0	0	1	0	0	0	1	0	0	0	1	0	0	0	0	0	0	0	0	0	0	0	0	0	0	0	0	0	0	0	0	0	0	0	0	1	0	0
1050	male	57	1	urban	>5'-10'	>5'-10'	>5'-10'	>5'-10'	3	0	0	1	0	0	0	0	1	0	0	0	0	1	1	0	1	0	0	0	0	0	0	0	0	0	0	0	0	0	0	0	0	0	1	1	0	0	1	1	0
1051	female	79	0	peri-urban	>10'-20'	≤5'	≤5'	≤5'	6	0	0	0	1	0	0	0	0	0	0	0	1	0	0	0	0	0	0	0	0	0	0	0	0	0	0	0	0	0	0	0	0	0	0	0	0	0	0	0	0
1052	male	96	0	peri-urban	>20'-30'	>20'-30'	>10'-20'	>10'-20'	8	0	0	0	1	0	0	1	0	0	0	1	0	0	0	0	0	0	0	0	0	0	0	0	0	0	0	0	0	0	0	0	0	0	0	0	0	0	0	0	0
1053	female	98	0	peri-urban	>10'-20'	≤5'	≤5'	≤5'	5	0	0	1	1	0	0	0	0	0	0	0	0	0	0	0	1	0	0	0	0	0	0	0	0	0	0	1	0	0	0	0	0	0	0	1	0	0	0	0	0
1054	female	71	0	urban	>5'-10'	>5'-10'	>5'-10'	>5'-10'	2	0	0	0	0	0	0	0	0	0	0	0	0	0	0	0	0	0	0	0	0	1	1	0	0	0	0	0	0	0	0	0	0	0	0	0	0	0	0	0	1
1055	male	69	0	peri-urban	>10'-20'	>10'-20'	>10'-20'	≤5'	9	0	0	0	0	0	0	0	0	1	0	0	0	1	0	0	0	0	0	0	0	0	0	0	0	0	0	0	0	0	0	0	0	0	0	0	0	0	1	0	0
1056	male	90	0	urban	>5'-10'	≤5'	≤5'	≤5'	2	0	0	0	0	0	0	0	0	1	0	0	0	0	0	0	0	0	0	0	0	0	0	0	0	0	0	0	0	0	0	0	0	0	1	0	0	0	0	0	0
1057	male	74	0	urban	>5'-10'	≤5'	≤5'	≤5'	7	0	1	0	1	0	0	1	1	0	0	0	0	1	0	0	0	0	0	0	0	0	0	0	0	0	0	0	0	0	0	0	0	0	0	0	0	0	1	0	1
1058	female	72	0	urban	>5'-10'	≤5'	>5'-10'	>5'-10'	13	0	0	0	0	0	0	0	0	0	0	0	0	1	0	0	1	0	0	0	0	0	0	0	0	0	0	0	0	0	0	0	0	0	0	0	0	0	1	0	0
1059	male	75	0	urban	>10'-20'	≤5'	≤5'	≤5'	8	0	0	0	1	1	0	0	1	0	0	0	0	0	0	0	0	0	0	0	0	0	0	0	0	0	0	0	0	0	0	0	0	0	0	0	0	0	0	0	0
1060	female	92	0	peri-urban	>10'-20'	>5'-10'	>5'-10'	>5'-10'	6	0	0	1	0	1	0	0	1	0	0	0	1	0	0	0	0	0	0	0	0	0	0	0	0	0	0	0	0	0	0	0	0	0	1	0	0	0	0	0	1
1061	female	95	0	rural	>20'-30'	≤5'	>10'-20'	>10'-20'	4	0	0	0	1	0	0	0	0	0	0	0	1	0	0	0	0	0	0	0	0	0	0	0	0	0	0	0	0	0	0	0	0	0	0	0	0	0	0	0	1
1062	male	89	0	rural	>10'-20'	≤5'	>10'-20'	>10'-20'	10	0	0	1	1	1	0	1	0	1	0	0	0	0	0	0	1	0	0	0	0	0	0	0	0	0	0	1	0	0	0	0	0	0	0	1	0	0	0	0	1
1063	female	87	0	urban	>5'-10'	>5'-10'	≤5'	≤5'	6	0	0	0	1	0	0	0	0	0	0	0	0	0	0	0	0	0	0	0	0	0	0	0	0	0	0	0	0	0	0	0	1	0	0	1	1	0	0	0	0
1064	male	80	0	rural	≤5'	≤5'	≤5'	≤5'	9	0	0	1	1	1	0	0	0	1	0	0	0	1	0	0	0	0	0	0	0	0	0	0	0	0	0	0	0	0	0	0	0	0	0	0	0	0	0	0	0
1065	female	82	0	peri-urban	≤5'	>20'-30'	≤5'	≤5'	16	0	1	0	0	1	0	0	0	0	0	0	0	0	0	0	0	0	0	0	0	0	0	0	0	0	0	0	0	1	0	0	0	0	0	0	0	0	0	0	0
1066	female	85	0	urban	>5'-10'	≤5'	>5'-10'	≤5'	30	0	0	0	0	1	0	0	1	0	0	0	0	0	0	0	0	0	0	0	0	0	0	0	0	0	0	0	0	0	0	0	0	0	1	0	1	0	0	1	0
1067	female	66	0	rural	>20'-30'	≤5'	≤5'	≤5'	11	0	1	0	0	1	0	0	1	0	0	0	0	1	0	0	1	0	0	0	0	0	0	0	0	0	0	0	0	0	0	0	0	0	0	0	0	0	1	0	0
1068	female	81	0	peri-urban	>10'-20'	>10'-20'	>5'-10'	>5'-10'	8	0	0	0	1	0	0	0	0	0	0	0	0	0	1	0	0	0	0	0	0	0	0	0	0	0	0	0	0	1	0	0	0	0	0	0	0	0	1	1	1
1069	male	80	0	rural	≤5'	≤5'	>20'-30'	≤5'	17	0	0	0	0	1	0	0	0	0	0	0	0	0	0	0	0	0	0	0	0	0	0	0	0	0	0	0	0	0	0	0	0	0	0	0	0	0	0	0	0
1070	male	77	0	urban	>10'-20'	≤5'	≤5'	≤5'	12	1	1	1	1	0	0	0	1	0	0	0	0	1	0	0	0	0	0	0	0	0	0	0	0	0	0	0	0	0	0	0	0	0	0	0	0	0	1	0	0
1071	female	84	0	urban	>10'-20'	≤5'	>5'-10'	≤5'	7	0	1	1	1	0	0	0	1	0	0	0	1	1	0	0	0	0	0	0	0	0	0	0	0	0	0	0	0	0	0	0	0	0	0	0	0	0	1	0	0
1072	male	54	1	urban	>5'-10'	≤5'	≤5'	≤5'	8	0	1	0	0	0	0	0	1	1	0	0	0	0	0	0	0	0	0	0	0	0	0	0	0	0	0	0	0	0	0	0	0	0	0	0	0	0	0	0	0
1073	female	71	0	urban	>5'-10'	≤5'	>5'-10'	>5'-10'	8	0	0	0	1	0	0	0	0	1	0	0	0	0	0	0	0	0	0	0	0	0	0	0	0	0	0	0	0	0	0	0	0	0	0	0	1	0	0	0	0
1074	male	87	0	rural	>5'-10'	≤5'	>5'-10'	>5'-10'	4	0	0	1	1	0	0	0	0	1	0	0	0	0	1	0	1	0	0	0	0	0	0	0	0	0	0	0	0	0	0	0	0	0	0	0	0	0	1	0	0
1075	male	77	0	urban	>5'-10'	≤5'	≤5'	≤5'	11	0	0	1	1	0	0	0	1	0	0	0	0	0	0	0	0	0	0	0	0	0	0	0	0	0	0	0	0	0	0	0	1	0	0	1	0	0	0	0	0
1076	female	86	0	peri-urban	≤5'	>10'-20'	≤5'	≤5'	6	0	0	0	1	0	0	0	0	1	0	0	0	0	0	0	0	0	0	0	0	0	0	0	0	0	0	0	0	0	0	0	0	0	0	0	0	0	0	0	0
1077	male	95	0	urban	≤5'	≤5'	≤5'	>5'-10'	4	0	0	0	0	0	0	0	0	1	0	0	0	0	0	0	0	0	0	0	0	0	0	0	0	0	0	0	0	0	0	0	0	0	0	0	0	0	0	1	1
1078	male	83	0	peri-urban	>10'-20'	≤5'	>20'-30'	≤5'	8	0	0	0	0	1	0	0	0	1	0	0	0	0	0	0	0	0	0	0	0	0	0	0	0	0	0	0	0	0	0	0	0	0	0	0	0	0	0	0	0
1079	female	90	0	urban	>10'-20'	>10'-20'	>5'-10'	>5'-10'	5	0	0	0	1	0	0	0	0	0	0	0	0	0	0	0	0	0	0	0	0	0	0	0	0	0	0	0	0	0	0	0	0	0	0	0	0	0	0	0	0
1080	male	77	0	urban	>10'-20'	≤5'	>5'-10'	>5'-10'	8	0	0	1	1	0	0	0	0	1	0	0	0	1	0	0	1	0	0	0	0	0	0	0	0	0	0	0	0	0	0	0	0	0	0	1	1	0	1	1	0
1081	female	82	0	peri-urban	>10'-20'	>10'-20'	>10'-20'	>10'-20'	4	0	0	1	1	1	0	0	0	0	0	0	0	0	0	0	0	0	0	0	0	0	0	0	0	0	0	0	0	0	0	0	0	1	1	0	0	0	0	1	0
1082	male	92	0	urban	>10'-20'	≤5'	>5'-10'	>5'-10'	5	0	0	0	1	0	0	0	0	1	0	0	0	0	0	0	0	0	0	0	0	0	0	0	0	0	0	0	0	0	0	0	0	0	0	0	0	0	0	0	0
1083	female	90	0	peri-urban	>20'-30'	≤5'	>20'-30'	≤5'	6	0	0	0	0	0	0	0	1	0	0	0	1	0	0	0	0	0	0	0	0	0	0	0	0	0	0	1	0	1	0	0	0	0	0	1	0	0	0	0	1
1084	female	84	0	rural	>10'-20'	>5'-10'	>5'-10'	>5'-10'	11	0	0	0	0	1	0	0	0	0	0	0	0	1	0	0	0	1	0	0	0	0	0	0	0	0	0	0	0	0	0	0	0	0	0	0	0	0	0	0	0
1085	male	97	0	urban	>5'-10'	≤5'	≤5'	≤5'	4	0	1	1	1	1	0	0	0	0	0	0	0	0	0	0	0	0	0	0	0	0	0	0	0	0	0	0	0	0	0	0	0	0	0	0	0	0	0	1	0
1086	male	82	0	peri-urban	>10'-20'	≤5'	≤5'	≤5'	9	0	0	1	1	0	0	0	0	0	0	0	1	1	0	0	0	0	0	0	0	0	0	0	0	0	0	0	0	0	0	0	0	0	0	0	0	0	1	1	1
1087	female	84	0	urban	>5'-10'	≤5'	≤5'	≤5'	7	0	0	1	1	1	0	1	0	1	0	0	1	0	0	0	1	0	0	0	0	0	0	0	0	0	0	0	0	1	0	0	0	0	0	0	0	0	0	0	0
1088	male	79	0	urban	>10'-20'	>5'-10'	≤5'	≤5'	11	0	0	1	0	1	0	0	1	1	0	0	1	0	0	0	0	0	0	0	0	0	0	0	0	0	0	0	0	0	0	0	0	0	0	0	0	0	0	0	0
1089	male	83	0	urban	>10'-20'	≤5'	>10'-20'	≤5'	5	0	0	1	0	0	0	1	0	0	0	0	1	0	0	0	1	0	0	0	0	0	1	0	0	0	0	1	0	1	0	0	0	0	0	1	1	0	0	0	0
1090	male	82	0	urban	>5'-10'	≤5'	≤5'	≤5'	16	0	0	0	1	0	0	0	0	0	0	0	0	1	0	0	0	0	0	0	0	0	0	0	0	0	0	0	0	0	0	0	0	0	0	1	0	0	1	0	0
1091	male	89	0	urban	>5'-10'	≤5'	≤5'	≤5'	3	0	0	1	1	0	0	0	0	0	0	0	0	0	0	0	1	0	0	0	0	0	0	0	1	0	0	1	0	0	0	0	0	0	0	0	0	0	0	0	0
1092	female	93	0	urban	>5'-10'	≤5'	≤5'	≤5'	5	0	0	1	0	0	0	0	1	0	0	0	0	1	1	0	0	0	0	0	0	0	0	0	0	1	0	0	0	1	0	0	0	1	1	0	0	0	1	0	0
1093	male	79	0	urban	>5'-10'	≤5'	>5'-10'	>5'-10'	5	0	0	1	1	0	0	1	1	1	0	0	1	0	0	0	0	0	0	0	0	0	0	0	0	0	0	0	0	0	0	0	0	0	0	1	0	0	0	0	1
1094	male	79	0	urban	>5'-10'	≤5'	≤5'	≤5'	10	0	0	0	0	0	0	0	0	0	0	0	0	0	0	0	1	0	0	0	0	0	0	0	0	0	0	0	0	0	0	0	0	0	0	0	0	0	0	0	1
1095	female	81	0	peri-urban	>10'-20'	≤5'	>10'-20'	≤5'	6	0	0	0	0	1	0	0	0	0	0	0	0	0	0	0	0	0	0	0	0	0	0	0	0	0	0	0	0	1	0	0	0	0	0	0	0	0	0	1	0
1096	female	82	0	urban	>5'-10'	≤5'	>5'-10'	>5'-10'	5	0	0	0	1	0	1	0	1	0	0	0	1	0	0	0	0	0	0	0	0	0	0	0	0	0	0	0	1	1	0	0	0	0	0	0	0	0	0	0	1
1097	female	76	0	urban	>5'-10'	≤5'	≤5'	≤5'	5	0	0	0	0	0	0	1	0	0	0	0	0	0	0	0	0	0	0	0	0	0	0	0	0	0	0	0	0	0	0	0	0	0	0	1	1	0	0	0	0
1098	female	79	0	urban	>5'-10'	≤5'	>5'-10'	>5'-10'	9	0	0	0	0	0	0	0	0	0	0	0	0	1	0	0	0	0	0	0	0	0	0	0	0	0	0	0	0	0	0	0	0	0	0	0	0	0	1	1	0
1099	male	96	0	peri-urban	>20'-30'	>10'-20'	>10'-20'	>10'-20'	4	0	0	1	1	0	0	0	0	0	0	1	1	0	0	0	1	0	0	0	0	0	0	0	0	0	0	0	0	0	0	0	0	0	1	0	0	0	0	0	1
1100	male	88	0	urban	>10'-20'	>5'-10'	>5'-10'	>5'-10'	8	0	0	0	0	1	1	0	0	0	0	0	1	0	0	0	0	0	0	0	0	0	0	0	0	0	0	0	0	0	0	0	0	0	0	0	0	0	1	0	0
1101	male	79	0	rural	>5'-10'	>20'-30'	>5'-10'	≤5'	2	0	1	0	1	1	0	0	0	0	0	0	0	0	0	0	0	0	0	0	0	0	0	0	0	0	0	0	0	0	0	0	0	0	0	0	0	0	1	0	0
1102	female	88	0	peri-urban	>10'-20'	≤5'	≤5'	≤5'	14	0	0	0	0	0	0	0	0	0	0	0	0	0	0	0	0	0	0	0	0	0	0	0	0	0	0	0	0	1	0	0	0	0	0	0	0	0	0	0	0
1103	female	83	0	urban	>5'-10'	≤5'	>5'-10'	≤5'	9	0	0	0	1	0	0	0	0	1	0	0	0	0	0	0	0	0	0	0	0	0	0	0	0	0	0	0	0	0	0	0	0	0	0	0	0	0	0	0	0
1104	female	89	0	urban	>5'-10'	≤5'	≤5'	≤5'	14	0	0	1	1	0	0	0	0	0	0	0	0	1	0	0	0	0	0	0	0	0	0	0	0	0	0	0	0	0	0	0	0	0	0	0	0	0	0	0	0
1105	male	77	0	rural	>5'-10'	≤5'	>5'-10'	>5'-10'	4	0	0	0	0	0	0	0	1	0	0	0	0	1	1	0	0	0	0	0	0	0	0	0	0	0	0	1	0	0	0	0	0	1	0	0	0	0	1	0	0
1106	male	77	0	peri-urban	>10'-20'	≤5'	≤5'	≤5'	4	0	0	0	1	0	0	0	0	1	0	0	0	0	0	0	0	0	0	0	0	0	0	0	0	0	0	0	0	0	0	0	0	0	0	0	0	0	1	0	0
1107	female	75	0	urban	≤5'	≤5'	≤5'	≤5'	2	0	1	0	1	0	0	1	1	0	0	0	0	0	0	0	0	0	0	0	0	0	0	0	0	0	0	0	0	0	0	0	0	0	0	0	1	0	0	0	0
1108	male	90	0	urban	>5'-10'	>10'-20'	≤5'	≤5'	30	0	0	0	1	0	0	0	1	0	0	1	0	1	0	0	0	0	0	0	0	0	0	0	0	0	0	0	0	0	0	0	0	0	0	0	0	0	0	0	0
1109	female	81	0	urban	>5'-10'	≤5'	>5'-10'	>5'-10'	8	0	0	0	0	0	0	0	1	0	0	0	0	0	0	0	0	0	0	0	0	0	0	0	0	0	0	0	0	0	0	0	0	0	0	0	0	0	1	0	0
1110	male	83	0	peri-urban	>10'-20'	≤5'	>10'-20'	≤5'	5	0	0	0	1	0	0	0	0	1	0	0	0	0	0	0	0	0	0	0	0	0	0	0	0	0	0	0	0	0	0	0	0	0	0	0	0	0	0	0	0
1111	female	86	0	urban	>5'-10'	≤5'	≤5'	≤5'	31	1	0	0	0	1	0	0	1	0	0	0	0	1	1	0	1	0	0	0	0	0	0	0	0	0	0	0	0	0	0	0	0	0	0	0	0	0	1	0	0
1112	male	98	0	peri-urban	>20'-30'	>5'-10'	>10'-20'	>5'-10'	4	0	0	0	1	0	0	0	0	0	0	0	0	0	0	0	0	0	0	0	0	0	0	0	0	0	0	0	0	0	0	0	0	0	0	0	0	0	0	0	0
1113	male	70	0	urban	>5'-10'	≤5'	≤5'	≤5'	7	0	0	0	0	0	0	0	0	1	0	0	0	1	0	0	0	0	0	0	0	0	0	0	0	0	0	0	0	0	0	0	0	0	0	0	0	0	0	0	0
1114	female	98	0	urban	>5'-10'	>5'-10'	≤5'	≤5'	12	0	0	0	1	1	0	0	0	1	0	0	0	0	0	0	0	0	0	0	0	0	0	0	0	0	0	0	1	0	0	0	0	0	0	0	0	0	0	0	0
1115	male	71	0	urban	>5'-10'	≤5'	≤5'	≤5'	4	0	1	1	0	0	0	0	1	0	0	0	0	1	0	0	0	0	0	0	0	0	0	0	0	1	0	0	0	0	0	0	0	0	1	0	0	0	1	0	0
1116	male	92	0	urban	>5'-10'	≤5'	≤5'	≤5'	13	0	0	1	1	0	0	0	0	1	0	0	0	0	0	0	1	0	0	0	0	0	0	0	0	0	0	0	0	0	0	0	0	0	0	0	0	0	0	0	0
1117	male	57	0	peri-urban	>10'-20'	>5'-10'	>10'-20'	>5'-10'	8	0	1	0	0	0	0	0	1	0	0	0	0	0	0	0	0	0	0	0	0	0	0	0	0	0	0	0	0	0	0	0	0	0	0	0	0	0	0	0	0
1118	female	86	0	peri-urban	>5'-10'	>10'-20'	≤5'	≤5'	2	0	0	0	1	0	0	0	0	0	0	0	0	1	0	0	0	0	0	0	0	0	0	0	0	0	0	0	0	0	0	0	0	0	0	0	0	0	1	1	0
1119	male	76	0	rural	>10'-20'	>10'-20'	≤5'	≤5'	7	0	0	0	0	0	0	0	0	1	0	0	0	0	0	0	0	0	0	0	0	0	0	0	0	0	0	0	0	1	0	0	0	0	0	0	0	0	0	1	0
1120	male	69	0	rural	>20'-30'	≤5'	>5'-10'	>5'-10'	4	0	0	0	0	0	0	0	0	1	0	0	0	1	0	0	0	0	0	0	0	0	0	0	0	0	0	0	0	0	0	0	0	0	0	0	0	0	1	0	0
1121	female	79	0	urban	>5'-10'	≤5'	≤5'	≤5'	23	0	0	0	1	0	0	0	0	0	0	0	0	1	0	0	0	0	0	0	0	0	0	0	0	0	0	0	0	0	0	0	0	0	0	1	0	0	0	0	0
1122	male	94	0	urban	>10'-20'	≤5'	>5'-10'	≤5'	8	0	0	0	0	0	0	0	0	0	0	0	0	0	0	0	0	0	0	0	0	0	0	0	0	0	0	0	0	0	0	0	0	0	0	0	0	0	0	0	0
1123	female	93	0	peri-urban	>5'-10'	≤5'	≤5'	≤5'	7	0	0	1	1	0	0	0	0	0	0	0	0	1	0	0	1	0	0	0	0	0	0	0	0	0	0	0	0	0	0	0	0	0	0	0	0	0	1	0	0
1124	female	91	0	urban	>5'-10'	≤5'	≤5'	≤5'	6	0	0	0	0	0	0	0	1	0	0	0	0	0	0	0	0	0	0	0	0	0	0	0	0	0	0	0	0	1	0	0	0	0	0	0	1	0	0	0	0
1125	male	83	0	rural	≤5'	≤5'	>30'	≤5'	7	0	0	1	0	0	0	0	1	1	0	0	1	0	0	0	0	0	0	0	0	0	0	0	0	0	0	0	0	0	0	0	0	0	0	0	0	0	0	0	1
1126	male	84	0	rural	>10'-20'	≤5'	≤5'	≤5'	8	0	0	0	1	0	0	0	0	0	0	0	0	0	0	0	1	0	0	0	0	0	1	0	0	0	0	0	0	0	0	0	0	0	0	0	0	0	1	1	0
1127	male	82	0	peri-urban	>20'-30'	≤5'	>5'-10'	>5'-10'	4	0	0	0	0	0	0	0	0	1	0	0	1	0	0	0	0	0	0	0	0	0	0	0	0	0	0	0	0	0	0	0	0	0	0	0	0	0	0	0	1
1128	female	90	0	urban	>5'-10'	>5'-10'	≤5'	≤5'	8	0	0	0	0	0	0	0	1	0	0	0	0	0	0	0	0	0	0	0	0	0	0	0	0	0	0	1	0	0	0	0	0	0	0	0	0	0	0	0	0
1129	female	87	0	rural	>20'-30'	≤5'	>20'-30'	>20'-30'	6	0	0	1	0	1	1	0	1	0	0	0	1	1	0	0	0	0	0	0	0	0	0	0	0	0	0	0	0	0	0	0	0	0	0	0	0	0	1	0	0
1130	female	92	0	peri-urban	>10'-20'	≤5'	>5'-10'	>5'-10'	15	0	0	0	0	0	0	0	0	1	0	0	1	0	0	0	1	0	0	0	0	0	0	0	0	0	0	0	0	0	0	0	0	0	0	0	1	0	0	0	0
1131	male	77	0	urban	≤5'	>5'-10'	≤5'	>5'-10'	8	0	0	1	1	1	0	0	0	0	0	1	1	0	0	0	0	0	0	0	0	0	0	0	0	0	0	0	0	0	0	0	0	0	1	0	0	0	0	0	0
1132	male	76	0	urban	≤5'	>10'-20'	≤5'	≤5'	8	0	1	0	1	0	0	0	1	0	0	0	0	1	0	0	1	0	0	0	0	0	0	0	0	0	0	0	1	0	0	0	0	0	0	0	0	0	1	0	0
1133	female	90	0	urban	>5'-10'	>10'-20'	>5'-10'	>5'-10'	9	0	0	1	1	0	0	0	0	0	0	0	0	0	0	0	0	0	0	0	0	0	0	0	0	0	0	0	0	0	0	0	0	0	0	0	0	0	0	0	0
1134	female	87	0	urban	>10'-20'	≤5'	>5'-10'	≤5'	6	0	0	0	1	0	0	0	0	1	0	1	0	0	0	0	0	0	0	0	0	0	0	0	0	0	0	0	0	0	0	0	0	0	0	0	0	0	0	0	0
1135	female	77	0	peri-urban	>10'-20'	>5'-10'	>5'-10'	>5'-10'	2	0	0	0	1	0	0	0	0	0	0	0	0	0	0	0	0	0	0	0	0	0	0	0	0	0	0	0	0	0	0	0	0	0	0	0	0	0	0	0	0
1136	male	90	0	rural	≤5'	≤5'	≤5'	≤5'	4	0	0	0	0	0	0	0	0	0	0	0	0	0	0	0	1	0	0	0	0	0	0	0	0	0	0	0	0	0	0	0	0	0	0	0	0	0	0	0	1
1137	male	73	0	peri-urban	>10'-20'	≤5'	≤5'	≤5'	7	0	0	1	1	1	0	0	1	0	0	0	1	1	1	0	0	0	0	0	0	0	0	0	0	0	0	0	0	0	0	0	0	0	1	0	0	0	0	0	1
1138	female	91	0	urban	>5'-10'	≤5'	≤5'	≤5'	3	0	0	0	1	0	0	0	0	0	0	0	0	0	0	0	0	0	0	0	0	0	0	0	0	0	0	0	0	0	0	0	0	0	0	0	1	0	0	0	0
1139	male	77	0	peri-urban	≤5'	≤5'	≤5'	≤5'	4	0	0	0	1	0	0	0	0	0	0	0	1	0	0	0	0	0	0	0	0	0	0	0	0	0	0	0	0	0	0	0	0	0	0	0	0	0	0	0	0
1140	female	77	0	peri-urban	>10'-20'	≤5'	>5'-10'	>5'-10'	19	1	0	0	0	0	0	0	0	0	0	0	0	0	1	0	0	0	0	0	0	0	0	0	0	0	0	0	0	0	0	0	0	0	0	0	0	0	1	0	0
1141	female	85	0	peri-urban	>20'-30'	≤5'	>10'-20'	≤5'	22	0	0	0	1	0	0	0	1	0	0	0	1	0	0	0	0	0	0	0	0	0	0	0	0	0	0	0	0	0	0	0	0	1	0	0	0	0	0	0	0
1142	male	79	0	urban	>5'-10'	≤5'	≤5'	≤5'	8	0	0	1	0	1	0	0	1	1	0	0	0	0	0	0	1	0	0	0	1	0	0	0	0	0	0	0	0	0	0	0	0	0	0	0	0	0	0	0	0
1143	female	96	0	urban	≤5'	≤5'	≤5'	≤5'	3	0	0	0	0	0	0	0	0	0	0	0	0	0	0	0	1	0	0	0	0	0	0	0	0	0	0	0	0	1	0	0	0	0	0	0	0	0	0	0	0
1144	female	86	0	urban	>10'-20'	≤5'	>5'-10'	>5'-10'	7	0	0	0	0	0	0	0	0	0	0	1	0	0	0	0	0	0	0	0	0	0	0	0	0	0	0	1	1	0	0	0	0	0	0	0	1	0	0	0	0
1145	male	83	0	rural	>30'	≤5'	≤5'	≤5'	10	0	0	0	1	0	0	0	0	0	0	0	0	0	0	0	0	0	0	0	0	0	0	0	0	0	0	0	0	0	0	0	0	0	0	0	0	0	0	0	0
1146	male	83	0	urban	>5'-10'	≤5'	≤5'	≤5'	8	0	0	0	0	1	0	0	0	0	0	0	0	1	0	0	0	0	0	0	0	0	0	1	0	0	0	0	0	0	0	0	0	0	0	0	1	0	1	0	0
1147	female	67	0	peri-urban	>10'-20'	≤5'	>5'-10'	>5'-10'	6	0	0	0	0	0	0	0	0	0	0	0	0	0	0	0	0	0	0	0	0	0	0	0	0	0	0	0	1	0	0	0	0	0	0	1	0	0	0	0	0
1148	female	98	0	rural	≤5'	≤5'	≤5'	>10'-20'	6	0	0	1	1	0	0	0	1	0	0	0	0	0	0	0	0	0	0	0	0	0	0	0	0	0	0	0	0	0	0	0	0	0	0	0	0	0	0	1	0
1149	female	81	0	peri-urban	>10'-20'	≤5'	≤5'	≤5'	8	0	0	0	0	0	0	0	1	0	0	0	1	0	0	0	0	1	0	0	0	0	0	0	0	0	0	0	0	0	0	0	0	0	0	0	0	0	1	1	0
1150	male	73	0	rural	>10'-20'	≤5'	>10'-20'	>10'-20'	2	0	0	0	0	1	0	1	0	0	0	0	0	0	0	0	0	0	0	0	0	0	1	0	0	0	0	0	0	1	0	0	0	0	0	0	0	0	0	0	0
1151	male	70	0	peri-urban	>20'-30'	>5'-10'	>5'-10'	>5'-10'	10	0	1	0	0	0	0	0	0	0	0	0	0	1	0	0	0	0	0	0	0	0	0	0	0	0	0	0	0	0	0	0	0	0	1	0	0	0	0	0	1
1152	female	69	0	urban	>10'-20'	≤5'	>5'-10'	>5'-10'	23	0	1	0	1	1	0	0	0	0	0	0	0	0	0	0	0	0	0	0	0	0	0	0	0	0	0	0	0	0	0	0	0	0	0	0	0	0	0	0	0
1153	male	92	0	urban	>5'-10'	>5'-10'	>5'-10'	>5'-10'	10	0	0	0	1	0	0	0	0	0	0	0	0	0	0	0	0	0	0	0	0	0	0	0	0	0	0	0	0	0	0	0	0	0	0	0	0	0	0	0	0
1154	female	97	0	peri-urban	>10'-20'	≤5'	≤5'	≤5'	6	0	0	1	0	1	0	0	0	1	0	0	1	0	0	0	1	0	0	0	0	0	0	0	0	0	0	0	0	0	0	0	0	0	0	0	0	1	0	1	1
1155	female	90	0	rural	>10'-20'	≤5'	>5'-10'	>5'-10'	10	0	0	0	1	1	0	0	1	0	0	0	0	0	0	1	0	0	0	0	0	0	0	0	0	0	0	0	0	0	0	0	0	0	0	1	1	0	0	1	0
1156	female	82	0	rural	>10'-20'	>10'-20'	>10'-20'	>10'-20'	2	0	1	0	0	1	0	0	0	1	0	0	0	0	0	0	0	0	0	0	0	1	1	0	0	0	0	0	0	0	0	0	0	0	0	0	0	0	0	0	0
1157	male	79	0	urban	>5'-10'	≤5'	>5'-10'	>5'-10'	19	0	0	0	1	0	0	0	0	0	0	0	1	0	0	0	1	0	0	0	0	0	0	0	0	0	0	0	0	0	0	0	0	0	0	0	0	0	0	0	1
1158	female	73	0	peri-urban	>5'-10'	≤5'	≤5'	≤5'	7	0	0	1	1	0	0	0	0	0	0	0	0	1	0	1	0	0	0	0	0	0	0	0	0	0	0	0	0	0	0	0	0	0	0	0	0	0	1	0	0
1159	male	88	0	peri-urban	>10'-20'	>5'-10'	≤5'	≤5'	10	0	0	1	1	0	0	0	0	0	0	0	0	0	0	1	0	0	0	0	0	0	0	0	0	0	0	0	0	0	0	0	0	0	0	0	0	0	0	0	1
1160	male	66	0	peri-urban	>10'-20'	>5'-10'	≤5'	≤5'	7	0	0	1	1	0	0	0	0	0	0	0	0	1	0	0	0	0	0	0	0	0	0	0	0	1	0	0	0	0	0	0	0	0	0	0	0	0	1	0	1
1161	male	90	0	urban	>5'-10'	≤5'	>5'-10'	≤5'	4	0	0	0	1	0	0	0	0	0	0	0	0	0	0	0	0	0	0	0	0	0	0	0	0	0	0	0	0	0	0	0	0	0	0	1	0	0	0	0	0
1162	male	81	0	rural	>5'-10'	>20'-30'	>5'-10'	>5'-10'	4	0	0	1	1	0	0	0	0	0	0	0	1	1	0	0	1	0	0	0	0	0	0	0	0	0	0	0	0	0	0	0	0	0	0	0	0	0	0	0	0
1163	male	81	0	urban	>5'-10'	≤5'	≤5'	≤5'	9	0	0	1	1	0	0	0	0	0	0	0	1	0	0	0	1	0	0	0	0	0	0	0	0	0	0	0	0	0	0	0	0	0	1	0	0	0	0	1	0
1164	male	84	0	peri-urban	>10'-20'	≤5'	≤5'	≤5'	6	0	0	1	1	0	0	0	0	1	0	1	0	0	0	0	0	0	0	0	0	0	0	0	0	0	0	0	0	0	0	0	0	0	0	0	1	0	0	1	0
1165	male	80	0	rural	>10'-20'	>10'-20'	>5'-10'	>5'-10'	7	0	0	0	1	0	0	0	0	1	0	0	1	0	0	0	1	0	0	0	0	0	0	0	0	0	0	0	1	1	0	0	0	0	0	0	0	0	0	0	1
1166	female	86	0	urban	>10'-20'	≤5'	>5'-10'	>5'-10'	25	0	0	0	1	0	0	0	0	1	0	1	0	0	0	1	0	0	0	0	0	1	1	0	0	0	0	0	0	0	0	0	0	1	0	0	0	0	0	0	0
1167	female	74	0	urban	>5'-10'	>5'-10'	≤5'	≤5'	5	0	0	0	1	1	0	0	1	0	0	0	0	1	0	0	0	0	0	0	0	0	0	0	0	0	0	0	1	0	0	0	0	0	0	0	0	0	1	0	0
1168	female	87	0	urban	>5'-10'	>5'-10'	>5'-10'	>5'-10'	11	0	0	1	1	0	0	0	1	1	0	0	0	0	0	0	0	0	0	0	0	0	0	0	0	0	0	0	0	0	0	0	0	1	0	0	0	0	0	0	0
1169	male	70	0	rural	>30'	≤5'	≤5'	≤5'	9	0	0	0	0	0	0	0	0	0	0	0	0	0	0	0	0	0	0	0	0	0	0	0	0	0	0	0	0	0	0	0	0	0	0	0	0	0	0	0	0
1170	female	87	0	peri-urban	>10'-20'	≤5'	>5'-10'	>5'-10'	5	0	0	1	0	0	0	0	0	1	0	0	0	0	0	0	0	0	0	0	0	0	0	0	0	0	0	0	0	0	0	0	0	0	0	0	1	0	0	0	1
1171	male	77	0	rural	>5'-10'	≤5'	>5'-10'	>5'-10'	17	0	0	0	1	0	0	0	1	1	0	0	0	1	1	0	1	0	0	0	0	0	0	0	0	0	0	1	0	0	0	0	0	0	0	0	1	0	1	0	0
1172	female	74	0	urban	>10'-20'	≤5'	>5'-10'	>5'-10'	3	0	0	0	0	0	0	0	0	0	0	0	0	0	0	0	0	0	0	0	0	0	0	0	0	0	0	0	0	0	0	0	0	0	0	0	0	0	1	0	0
1173	female	80	0	urban	>10'-20'	≤5'	≤5'	≤5'	3	0	0	0	0	0	0	0	1	0	0	0	0	0	0	0	0	0	0	0	0	0	0	0	0	1	0	0	0	0	0	0	0	0	1	0	0	0	0	0	1
1174	female	95	0	peri-urban	>10'-20'	≤5'	≤5'	≤5'	7	0	0	1	0	1	0	0	1	0	0	0	0	0	0	0	0	0	0	0	0	0	0	0	0	0	0	0	0	0	0	0	0	0	1	0	0	0	0	0	0
1175	male	74	0	urban	>5'-10'	>10'-20'	>5'-10'	>5'-10'	39	0	0	0	0	0	0	0	0	0	0	0	1	0	0	0	0	0	0	0	0	0	0	0	0	0	0	0	0	0	0	0	0	0	0	0	0	0	0	0	0
1176	female	68	0	urban	>10'-20'	≤5'	≤5'	≤5'	11	0	0	0	1	0	0	0	0	0	0	0	0	1	0	0	0	0	0	0	0	0	0	0	0	0	0	0	0	0	0	0	0	0	0	0	0	0	1	0	0
1177	female	87	0	rural	>30'	≤5'	>10'-20'	>5'-10'	24	0	0	0	1	0	0	0	1	0	0	0	0	1	0	0	0	0	0	0	0	0	0	0	0	0	0	0	0	0	0	0	0	0	0	1	0	0	0	0	0
1178	male	88	0	peri-urban	>20'-30'	≤5'	≤5'	≤5'	5	0	0	0	0	0	0	1	0	0	0	0	1	0	0	0	1	0	0	0	0	0	0	0	0	0	0	0	0	0	0	0	0	0	0	0	1	0	0	0	1
1179	female	81	0	peri-urban	>20'-30'	>5'-10'	>5'-10'	>5'-10'	8	0	0	1	1	0	0	0	0	1	0	0	0	1	1	0	0	1	0	0	0	0	0	0	0	0	0	0	1	0	0	0	0	0	1	1	0	0	1	0	0
1180	male	78	0	rural	>20'-30'	≤5'	>20'-30'	>20'-30'	10	0	0	0	0	1	0	0	0	0	0	0	1	1	0	0	0	0	0	0	0	0	0	0	0	0	0	0	0	0	0	0	0	0	0	0	0	0	1	0	0
1181	female	80	0	urban	≤5'	>10'-20'	≤5'	>5'-10'	7	0	0	0	1	0	0	0	0	0	0	0	0	0	0	0	0	0	0	0	0	0	0	0	0	0	0	0	0	0	0	0	0	0	0	1	0	0	0	1	0
1182	female	89	0	urban	≤5'	≤5'	≤5'	>5'-10'	3	0	0	1	1	0	0	0	0	1	0	0	1	0	0	1	0	0	0	0	0	0	0	0	0	0	0	0	0	0	0	0	1	1	0	1	0	0	1	1	1
1183	male	77	0	urban	>5'-10'	>10'-20'	≤5'	≤5'	1	0	0	0	0	0	0	0	0	1	0	0	0	0	0	0	0	0	0	0	0	0	0	0	0	0	0	0	0	0	0	0	0	0	0	0	0	0	0	1	0
1184	male	47	0	peri-urban	>10'-20'	≤5'	>10'-20'	≤5'	7	0	1	0	1	0	0	0	0	0	0	0	0	0	0	0	0	0	0	0	0	0	0	0	0	0	0	0	0	0	0	0	0	0	0	0	0	0	0	0	1
1185	male	81	0	urban	≤5'	>5'-10'	≤5'	>5'-10'	11	0	0	1	0	1	0	0	0	1	0	0	0	1	0	0	1	0	0	0	0	0	0	0	0	0	0	0	0	0	0	0	0	0	0	0	0	0	1	1	0
1186	female	91	0	urban	>10'-20'	>10'-20'	≤5'	≤5'	17	1	0	1	1	1	0	0	1	1	0	0	0	0	0	0	1	0	0	0	0	0	0	0	0	0	0	0	0	0	0	0	0	0	0	1	0	0	0	0	0
1187	male	96	0	urban	>5'-10'	>10'-20'	>5'-10'	≤5'	18	0	0	0	1	1	0	0	0	0	0	0	0	0	0	0	0	0	0	0	0	0	0	0	0	0	0	0	0	0	0	0	0	0	0	0	0	0	0	1	0
1188	female	86	0	peri-urban	>5'-10'	≤5'	≤5'	≤5'	25	0	0	0	1	0	1	0	0	1	0	0	0	0	0	0	1	0	0	0	0	0	0	0	0	0	0	0	0	0	0	0	0	0	0	0	0	0	0	0	0
1189	male	34	0	urban	>5'-10'	>5'-10'	>5'-10'	>5'-10'	9	1	1	0	0	0	0	0	0	0	0	0	0	0	0	0	0	0	0	0	0	0	0	0	0	0	0	0	0	0	1	1	0	0	0	0	0	0	0	0	0
1190	female	86	0	urban	>5'-10'	≤5'	>5'-10'	≤5'	19	0	0	0	1	0	0	0	0	1	0	0	0	0	0	0	0	0	0	0	0	0	0	0	0	0	0	0	0	0	0	0	0	0	0	0	0	0	0	0	0
1191	female	91	0	urban	>10'-20'	≤5'	>5'-10'	>5'-10'	4	0	0	0	1	0	0	0	0	1	0	0	0	0	0	0	0	0	0	0	0	0	0	0	0	0	0	0	0	0	0	0	0	0	0	0	0	0	0	0	0
1192	male	81	0	urban	>5'-10'	>10'-20'	>5'-10'	>5'-10'	7	0	0	0	0	1	0	0	0	0	0	0	0	1	0	0	0	0	0	0	0	0	0	0	0	0	0	0	0	0	0	0	0	0	0	0	0	0	1	0	0
1193	male	67	0	urban	>5'-10'	≤5'	>5'-10'	>5'-10'	7	0	0	0	0	0	0	0	0	0	0	0	0	0	0	0	0	0	0	0	0	0	0	0	0	0	0	0	0	0	0	0	0	0	0	0	0	0	1	0	0
1194	female	85	0	peri-urban	>10'-20'	>10'-20'	>10'-20'	>10'-20'	3	0	0	1	1	1	0	1	1	0	0	0	1	1	1	0	1	0	0	0	0	0	0	0	0	0	0	0	0	0	0	0	0	0	0	1	0	0	1	0	1
1195	female	85	0	urban	>5'-10'	≤5'	≤5'	≤5'	9	0	0	1	1	1	0	0	0	1	0	1	0	0	0	0	1	0	0	0	0	0	0	0	0	0	0	0	0	0	0	0	0	0	1	0	0	0	0	1	0
1196	male	78	0	urban	>5'-10'	>5'-10'	>5'-10'	>5'-10'	7	0	0	1	0	0	0	0	0	1	0	0	0	0	0	0	1	0	0	0	0	0	0	0	1	0	0	0	0	0	0	0	0	0	0	0	0	0	0	0	0
1197	female	90	0	urban	>10'-20'	≤5'	>5'-10'	>5'-10'	4	0	0	0	1	0	0	0	0	0	0	0	0	0	0	0	0	0	0	0	0	0	0	0	0	0	0	0	0	0	0	0	0	0	0	0	0	0	0	1	0
1198	female	95	0	urban	>5'-10'	>5'-10'	≤5'	≤5'	6	0	0	0	0	0	0	0	0	1	0	0	0	0	0	0	0	0	0	0	0	0	0	0	0	0	0	0	0	0	0	0	0	0	0	0	0	0	0	0	0
1199	female	93	0	peri-urban	>10'-20'	≤5'	≤5'	≤5'	16	0	0	0	0	1	0	0	0	1	0	0	0	0	0	0	0	0	0	0	0	0	0	0	0	0	0	0	0	0	0	0	0	0	0	0	0	0	0	0	0
1200	female	87	0	urban	>5'-10'	≤5'	≤5'	≤5'	25	0	0	0	0	0	0	0	1	0	0	0	0	0	0	0	0	0	0	0	0	0	0	0	0	0	0	0	0	0	0	0	0	0	0	0	0	0	0	0	0
1201	male	88	0	rural	≤5'	≤5'	≤5'	≤5'	5	0	0	1	0	1	0	1	0	0	0	0	0	1	1	0	1	0	0	0	0	0	0	0	0	0	0	0	0	0	0	0	0	0	0	0	1	0	1	1	0
1202	female	90	0	urban	>5'-10'	>5'-10'	≤5'	≤5'	5	0	0	1	1	0	0	0	1	0	0	0	0	1	0	0	0	0	0	0	0	0	0	0	0	0	0	0	0	0	0	0	0	0	1	0	1	0	1	1	0
1203	female	86	0	peri-urban	>20'-30'	>5'-10'	>10'-20'	>5'-10'	6	0	1	1	1	1	0	0	0	0	0	0	0	0	0	0	0	0	0	0	0	0	0	0	0	0	0	0	0	1	0	0	0	0	0	0	0	0	0	0	1
1204	male	86	0	peri-urban	>10'-20'	≤5'	>5'-10'	>5'-10'	4	0	0	1	1	0	0	0	0	0	0	0	1	0	0	0	1	0	0	0	0	0	0	0	0	0	0	0	0	1	0	0	0	0	0	0	0	0	0	0	0
1205	female	83	0	peri-urban	>10'-20'	≤5'	≤5'	≤5'	8	0	0	0	0	0	0	0	0	1	0	0	0	0	0	0	0	1	0	0	0	0	0	0	0	0	0	1	0	0	0	0	0	0	0	1	1	0	0	0	0
1206	male	89	0	urban	>5'-10'	≤5'	>5'-10'	>5'-10'	3	0	0	0	0	0	0	0	0	0	0	0	0	1	0	0	0	0	0	0	0	0	0	0	0	0	0	0	0	0	0	0	0	1	0	0	0	0	1	0	0
1207	female	78	0	urban	>5'-10'	≤5'	>5'-10'	>5'-10'	4	0	0	0	0	0	0	0	0	0	0	0	0	0	0	0	0	0	0	0	0	0	0	0	0	0	0	0	0	0	0	0	0	0	0	0	0	0	0	0	0
1208	male	75	0	peri-urban	>5'-10'	>5'-10'	>5'-10'	>10'-20'	5	0	0	0	0	0	0	0	0	0	0	0	1	0	0	0	0	0	0	0	0	0	0	0	0	0	0	0	0	0	0	0	0	0	0	0	0	0	0	0	0
1209	male	74	0	urban	>5'-10'	≤5'	>5'-10'	>5'-10'	11	0	1	0	0	1	1	0	0	0	0	0	0	0	0	0	0	0	0	0	0	0	0	0	0	0	0	0	0	1	0	0	0	0	0	0	0	0	0	0	0
1210	male	83	0	peri-urban	≤5'	≤5'	≤5'	≤5'	16	0	0	0	1	0	0	0	0	0	0	0	0	0	0	0	1	0	0	0	0	0	0	0	0	0	0	0	0	0	0	0	0	0	0	0	0	0	0	1	0
1211	female	84	0	urban	>10'-20'	>5'-10'	>5'-10'	≤5'	8	0	0	1	1	1	0	1	0	0	0	0	0	0	0	0	0	0	0	0	0	0	0	0	1	0	0	0	0	0	0	0	0	0	0	0	0	0	0	0	0
1212	male	76	0	peri-urban	≤5'	≤5'	≤5'	≤5'	10	0	0	1	1	0	0	0	1	0	0	0	0	1	1	0	1	0	0	0	0	0	0	0	0	0	0	0	0	0	0	0	0	0	1	0	0	0	0	0	0
1213	female	80	0	peri-urban	>10'-20'	≤5'	≤5'	≤5'	4	0	0	0	0	1	0	0	0	0	0	0	0	0	0	0	0	0	0	0	0	0	0	0	0	0	0	0	0	0	0	0	0	0	0	0	0	0	0	0	0
1214	male	88	0	rural	>30'	>10'-20'	>10'-20'	>10'-20'	12	0	0	1	1	0	0	0	0	0	0	0	1	0	0	1	0	0	0	0	0	0	0	0	0	0	0	0	0	0	0	0	1	0	0	0	0	0	0	0	0
1215	male	74	0	rural	>20'-30'	>5'-10'	>5'-10'	>5'-10'	4	0	0	0	0	0	0	0	0	0	0	0	0	0	0	0	1	0	0	0	0	0	0	0	0	0	0	0	0	0	0	0	0	0	1	1	0	0	0	1	0
1216	female	73	0	peri-urban	>10'-20'	≤5'	≤5'	≤5'	7	0	1	0	1	0	0	0	0	0	0	0	0	0	0	1	0	0	0	0	0	0	0	0	0	0	0	0	0	0	0	0	0	0	0	0	0	0	0	0	1
1217	female	94	0	peri-urban	>10'-20'	≤5'	≤5'	≤5'	7	0	0	0	1	0	0	0	0	0	0	0	0	0	0	0	0	0	0	0	0	0	0	0	0	0	0	0	0	0	0	0	0	0	0	0	0	0	0	0	0
1218	male	65	0	rural	>20'-30'	>5'-10'	>10'-20'	>10'-20'	8	0	1	0	0	1	0	0	0	0	0	0	0	0	0	0	0	0	0	0	0	0	0	0	0	0	0	0	0	0	0	0	0	0	0	0	0	0	0	0	0
1219	female	86	0	peri-urban	>10'-20'	≤5'	≤5'	≤5'	23	0	0	0	0	0	0	0	0	0	0	0	0	0	0	0	0	0	0	0	0	0	0	0	0	0	0	0	0	0	0	0	0	0	0	0	0	0	0	0	0
1220	female	88	0	rural	>10'-20'	>10'-20'	≤5'	≤5'	5	0	0	0	1	0	0	1	1	0	0	0	0	0	0	0	1	0	0	0	0	0	1	0	0	0	0	0	0	0	0	0	0	0	0	1	0	0	0	0	0
1221	female	89	0	rural	>10'-20'	≤5'	>10'-20'	>10'-20'	33	0	0	1	1	1	0	0	1	1	0	0	0	0	0	0	1	0	0	0	0	0	0	0	0	0	0	1	0	0	0	0	0	0	0	1	1	0	0	0	1
1222	male	83	0	peri-urban	>10'-20'	≤5'	≤5'	≤5'	2	0	0	0	0	0	0	0	0	1	0	0	0	1	0	0	0	0	0	0	0	0	0	0	0	0	0	0	0	0	0	0	0	0	0	0	0	0	1	0	0
1223	male	85	0	urban	>5'-10'	≤5'	>5'-10'	≤5'	5	0	0	0	1	0	0	0	0	1	0	0	0	0	0	0	0	0	0	0	0	0	0	0	0	0	0	0	0	0	0	0	0	0	0	0	0	0	0	0	0
1224	female	87	0	peri-urban	>10'-20'	≤5'	>5'-10'	>5'-10'	9	0	0	1	1	0	1	0	0	0	0	0	0	0	0	0	0	0	0	0	0	0	0	0	0	0	0	0	0	0	0	0	0	0	0	0	1	0	0	0	0
1225	male	79	0	peri-urban	>10'-20'	>5'-10'	>5'-10'	>5'-10'	3	0	0	0	1	0	0	0	0	1	0	0	0	0	0	0	0	0	0	0	0	0	0	0	0	1	0	0	0	0	0	0	0	0	0	0	0	0	0	0	0
1226	female	86	0	rural	≤5'	≤5'	>30'	≤5'	12	0	0	1	0	0	0	0	1	1	0	0	0	0	0	0	1	0	0	0	0	0	0	0	0	0	0	1	0	0	0	0	0	0	0	0	0	0	0	0	1
1227	female	92	0	urban	>5'-10'	>10'-20'	≤5'	≤5'	5	0	0	1	0	0	0	0	0	0	0	0	0	0	0	0	1	0	0	0	0	0	0	0	0	0	0	0	0	0	0	0	0	0	0	0	0	0	0	1	0
1228	male	88	0	urban	>10'-20'	≤5'	≤5'	≤5'	3	0	0	1	1	1	0	1	0	1	0	0	0	1	1	0	1	0	0	0	0	0	0	0	0	0	0	0	0	1	0	0	0	0	0	0	0	0	1	0	0
1229	female	85	0	urban	>5'-10'	≤5'	≤5'	≤5'	4	0	0	0	0	1	0	0	0	0	0	0	0	0	0	0	0	0	0	0	0	0	0	0	0	0	0	0	0	0	0	0	0	0	0	0	0	0	0	0	0
1230	female	92	0	urban	>5'-10'	≤5'	>5'-10'	≤5'	20	0	0	1	0	1	0	1	1	1	0	0	1	0	0	0	1	0	0	0	0	0	0	0	0	0	0	0	0	0	0	0	0	0	1	0	1	0	0	1	1
1231	female	71	0	urban	>10'-20'	≤5'	>10'-20'	>10'-20'	9	0	0	0	0	0	0	0	0	0	0	0	0	0	1	0	0	0	0	0	0	0	0	0	0	0	0	0	0	0	0	0	0	0	0	0	0	0	0	0	0
1232	male	87	0	rural	>20'-30'	≤5'	≤5'	≤5'	11	0	0	1	1	1	0	0	0	0	0	0	0	0	0	0	0	0	0	0	0	0	0	0	0	0	0	0	0	1	0	0	0	0	0	1	0	0	0	0	0
1233	female	89	0	rural	>10'-20'	>5'-10'	>5'-10'	>5'-10'	13	0	0	0	0	0	0	0	0	0	0	0	0	0	0	0	0	0	0	0	0	0	0	0	0	0	1	0	0	0	0	0	0	0	0	1	1	0	0	0	0
1234	female	91	0	urban	>5'-10'	≤5'	≤5'	≤5'	6	0	0	1	0	0	0	0	0	1	0	0	0	1	0	1	0	0	0	0	0	0	0	0	0	0	0	0	0	0	0	0	0	0	0	0	0	0	0	0	1
1235	male	79	0	peri-urban	>10'-20'	>5'-10'	>10'-20'	≤5'	11	0	0	1	1	0	0	0	0	1	0	0	0	0	0	0	0	0	0	0	0	0	0	0	0	0	0	0	0	0	0	0	0	0	0	1	0	0	0	1	0
1236	female	77	0	peri-urban	>10'-20'	≤5'	≤5'	≤5'	35	0	0	1	1	0	0	0	1	0	0	0	1	1	0	0	0	0	0	0	0	0	0	0	0	0	0	0	0	0	0	0	0	0	0	0	0	0	0	1	0
1237	female	87	0	peri-urban	>10'-20'	≤5'	>5'-10'	>5'-10'	6	0	0	0	0	0	0	0	1	0	0	0	0	0	0	0	0	0	0	0	0	0	0	0	0	0	0	0	0	0	0	0	0	0	1	0	0	0	0	0	0
1238	female	82	0	peri-urban	>10'-20'	>5'-10'	>5'-10'	>5'-10'	5	0	0	1	1	1	0	0	0	1	0	1	0	0	0	0	0	0	0	0	0	0	0	0	0	0	0	0	0	0	0	0	0	0	0	1	0	0	0	0	1
1239	male	89	0	peri-urban	>10'-20'	>20'-30'	≤5'	≤5'	1	0	0	1	1	0	0	0	0	0	0	0	0	0	0	0	0	0	0	0	0	0	0	0	0	0	0	0	0	0	0	0	0	0	1	0	0	0	0	1	0
1240	female	80	0	urban	>5'-10'	≤5'	≤5'	≤5'	12	0	1	1	1	0	0	0	0	1	0	0	1	0	0	0	0	0	0	0	0	0	0	0	0	1	0	0	0	0	0	0	0	0	0	0	0	0	0	0	1
1241	male	68	0	urban	>5'-10'	≤5'	≤5'	≤5'	6	0	0	0	0	0	0	0	1	0	0	0	0	1	0	0	0	1	0	0	0	0	0	0	0	0	0	0	0	0	0	0	0	0	0	1	0	0	1	0	0
1242	female	75	0	urban	>5'-10'	>5'-10'	>5'-10'	>5'-10'	6	0	1	0	1	1	0	0	1	1	0	0	0	0	0	0	1	0	0	0	0	0	0	0	0	0	0	0	0	1	0	0	0	0	0	0	0	0	0	0	0
1243	male	79	0	peri-urban	>10'-20'	≤5'	≤5'	≤5'	7	0	0	0	1	1	0	0	0	0	0	0	0	0	0	0	0	0	0	0	0	0	0	0	0	0	0	0	0	0	0	0	0	0	0	0	0	0	0	0	1
1244	female	89	0	peri-urban	>10'-20'	≤5'	≤5'	≤5'	9	0	0	1	0	0	0	0	0	0	0	0	0	0	1	0	1	0	0	0	0	0	0	0	0	0	0	0	0	0	0	0	0	0	0	0	0	0	0	0	0
1245	female	78	0	peri-urban	>10'-20'	≤5'	≤5'	≤5'	5	0	0	0	1	0	0	0	0	0	0	0	1	1	0	1	0	0	0	0	0	0	0	0	0	0	0	0	0	0	0	0	0	0	0	0	0	0	1	1	1
1246	female	47	1	rural	≤5'	>30'	>20'-30'	≤5'	8	0	1	0	1	1	0	0	0	0	0	0	0	0	0	0	0	0	0	0	0	0	0	0	0	0	0	0	0	0	0	0	0	0	0	0	0	0	0	1	0
1247	male	84	0	urban	>5'-10'	≤5'	>5'-10'	>5'-10'	8	0	0	1	1	0	0	0	0	1	0	0	1	0	0	0	1	0	0	0	0	0	0	0	0	0	0	0	0	1	0	0	0	0	0	0	0	0	0	1	0
1248	female	86	0	rural	>10'-20'	>10'-20'	>20'-30'	>10'-20'	8	0	0	0	1	1	0	0	0	0	0	0	0	0	0	0	0	0	0	0	0	0	0	0	0	0	0	0	0	0	0	0	0	0	0	0	0	0	0	0	0
1249	female	85	0	urban	>5'-10'	≤5'	>5'-10'	>5'-10'	2	0	0	1	0	0	0	0	1	0	0	0	0	1	0	0	0	0	0	0	0	0	0	0	1	0	0	0	0	0	0	0	0	0	1	0	0	1	1	0	0
1250	female	88	0	urban	≤5'	≤5'	≤5'	≤5'	6	0	0	0	1	1	0	0	0	0	0	0	0	0	0	0	0	0	0	0	0	0	0	0	0	0	0	0	0	0	0	0	0	0	0	0	0	0	0	0	0
1251	female	88	0	rural	>20'-30'	>10'-20'	>20'-30'	>20'-30'	17	0	0	1	1	1	0	0	1	0	0	0	1	0	0	0	1	0	0	0	0	0	0	0	0	0	1	0	0	0	0	0	1	0	0	0	1	0	0	0	0
1252	female	79	0	urban	≤5'	≤5'	≤5'	≤5'	9	0	0	0	0	0	0	0	0	0	0	0	0	0	0	0	0	0	0	0	0	0	0	0	0	0	0	0	0	0	0	0	0	0	0	0	0	0	0	0	0
1253	female	73	0	peri-urban	>5'-10'	>10'-20'	>5'-10'	>5'-10'	8	0	0	0	0	0	0	0	1	0	0	0	0	0	0	0	0	0	0	0	0	0	0	0	0	0	0	0	0	0	0	0	0	0	0	0	0	0	0	0	0
1254	female	85	0	peri-urban	>10'-20'	≤5'	≤5'	≤5'	8	0	0	0	1	0	0	0	0	1	0	0	0	0	0	0	0	0	0	0	0	0	0	0	0	0	0	0	0	0	0	0	0	0	0	0	1	0	0	0	1
1255	male	50	0	rural	>20'-30'	≤5'	>20'-30'	>20'-30'	18	1	1	0	0	0	0	0	0	1	0	0	0	0	0	0	1	0	0	0	0	0	0	0	0	0	0	0	0	0	0	0	0	0	0	0	0	0	0	0	0
1256	male	91	0	urban	≤5'	≤5'	≤5'	>5'-10'	12	0	0	1	0	1	0	0	0	0	0	0	0	0	0	0	0	0	0	0	0	0	0	0	0	0	0	0	0	0	0	0	0	0	0	0	0	0	0	0	0
1257	female	94	0	urban	>5'-10'	≤5'	≤5'	≤5'	10	0	0	0	1	0	0	0	0	0	0	0	0	0	0	0	0	0	0	0	0	0	0	0	0	0	0	0	0	0	0	0	0	0	0	0	0	0	0	0	0
1258	male	70	0	urban	≤5'	>5'-10'	≤5'	>5'-10'	4	0	0	0	1	0	0	0	0	1	0	0	0	0	0	0	1	0	0	0	0	0	0	0	0	0	0	0	0	0	0	0	0	0	0	0	0	0	0	0	0
1259	female	95	0	urban	>5'-10'	≤5'	>5'-10'	>5'-10'	3	0	0	1	1	0	0	0	0	0	0	0	1	0	0	0	1	0	0	0	0	0	1	0	0	0	0	0	0	0	0	0	0	0	0	0	0	0	0	0	0
1260	male	92	0	rural	>10'-20'	≤5'	>5'-10'	>5'-10'	8	0	0	0	0	0	0	0	0	0	0	0	0	0	0	0	1	0	0	0	0	0	0	0	0	0	0	0	0	0	0	0	0	0	0	0	0	0	0	0	0
1261	male	84	0	peri-urban	>10'-20'	>10'-20'	>10'-20'	>10'-20'	8	1	1	0	1	1	0	0	1	0	0	0	0	0	0	0	1	0	0	0	0	0	0	0	0	0	0	0	0	0	0	0	0	0	0	0	0	0	0	0	0
1262	female	81	0	urban	>5'-10'	>10'-20'	>5'-10'	>5'-10'	18	0	0	0	1	1	0	0	0	0	0	0	0	1	0	0	1	0	0	0	0	0	0	0	0	0	0	0	0	0	0	0	0	0	0	0	0	0	0	0	0
1263	male	85	0	rural	>5'-10'	≤5'	>5'-10'	>5'-10'	10	0	0	0	0	0	0	0	0	1	0	0	0	1	0	0	0	0	0	0	0	0	0	0	0	0	0	0	0	0	0	0	0	0	0	1	1	0	1	0	0
1264	female	81	0	rural	>30'	>5'-10'	>10'-20'	>10'-20'	9	0	0	0	0	0	0	1	1	0	0	0	0	0	0	0	0	0	0	0	0	0	0	0	0	0	0	0	0	0	0	0	0	0	0	0	0	0	0	0	0
1265	female	85	0	urban	>5'-10'	≤5'	≤5'	≤5'	18	0	0	0	1	0	0	1	0	0	0	0	0	0	0	0	0	0	0	0	0	0	0	0	0	0	0	1	0	0	0	0	0	0	0	0	0	0	1	0	0
1266	male	61	0	urban	>5'-10'	>10'-20'	≤5'	≤5'	5	0	1	0	1	1	0	0	1	0	0	0	0	0	0	0	0	0	0	0	0	0	0	0	0	0	0	0	0	0	0	0	0	0	0	0	0	0	0	0	0
1267	female	82	0	rural	>10'-20'	>5'-10'	>5'-10'	>5'-10'	3	0	0	1	1	1	0	0	1	0	0	0	0	0	0	1	0	0	0	0	0	0	0	0	0	0	0	0	0	0	0	0	0	0	0	1	0	0	0	1	0
1268	female	81	0	urban	>10'-20'	≤5'	>5'-10'	>5'-10'	6	0	0	0	1	0	0	0	0	0	0	0	0	1	0	0	0	0	0	0	0	0	0	0	0	0	0	0	0	0	0	0	0	0	0	0	0	0	1	0	0
1269	female	79	0	urban	>10'-20'	≤5'	>5'-10'	>5'-10'	5	0	0	0	0	1	0	0	0	0	0	0	0	0	0	0	0	0	0	0	0	0	0	0	0	0	0	0	0	0	0	0	0	0	0	0	0	0	0	0	0
1270	female	80	0	rural	>10'-20'	>5'-10'	>5'-10'	>5'-10'	11	0	1	0	1	1	0	0	0	0	0	0	1	0	0	0	1	0	0	0	0	0	0	0	0	0	0	0	0	0	0	0	0	0	0	0	0	0	1	1	1
1271	female	97	0	urban	>5'-10'	>5'-10'	>5'-10'	>5'-10'	10	0	0	1	1	0	0	0	1	0	0	0	0	1	0	0	0	0	0	0	0	0	0	0	0	0	0	0	0	0	0	0	0	0	0	0	0	0	0	0	0
1272	female	92	0	urban	>10'-20'	>5'-10'	>5'-10'	>5'-10'	9	0	0	1	1	1	0	0	0	1	0	0	0	0	0	0	1	0	0	0	0	0	0	0	0	0	0	0	0	0	0	0	0	0	0	0	1	0	0	0	0
1273	female	90	0	urban	>10'-20'	≤5'	>5'-10'	>5'-10'	11	0	0	0	1	0	0	0	0	0	0	0	1	0	0	0	0	0	0	0	0	0	0	0	0	0	0	0	0	0	0	0	0	0	0	0	0	0	0	1	0
1274	male	69	0	rural	>5'-10'	≤5'	>5'-10'	>5'-10'	5	0	0	0	1	0	0	0	0	0	0	0	0	0	0	0	1	0	0	0	0	0	0	0	0	0	0	0	0	0	0	0	0	0	1	1	0	0	0	0	0
1275	female	73	0	urban	>5'-10'	≤5'	≤5'	≤5'	6	0	0	1	1	0	0	0	1	0	0	0	0	1	0	0	0	0	0	0	0	0	0	0	0	0	0	0	0	0	0	0	0	0	0	0	0	0	1	1	0
1276	male	86	0	rural	>20'-30'	≤5'	>10'-20'	>10'-20'	4	0	0	0	1	0	0	0	1	0	0	0	0	0	1	0	1	0	0	0	0	0	0	0	0	0	0	0	0	0	0	0	0	0	0	0	0	0	0	0	0
1277	female	90	0	urban	≤5'	>10'-20'	≤5'	≤5'	3	0	0	0	0	0	0	0	1	0	0	0	0	0	0	0	0	0	0	0	0	0	0	0	0	0	0	0	0	1	0	0	0	0	0	1	1	0	0	0	1
1278	female	86	0	rural	>10'-20'	≤5'	>10'-20'	>5'-10'	5	1	1	0	1	1	0	0	1	0	0	0	0	0	0	1	0	0	0	0	0	0	0	0	0	0	0	0	0	0	0	0	0	0	0	0	0	0	0	0	0
1279	female	96	0	rural	>20'-30'	≤5'	>10'-20'	>10'-20'	4	0	0	0	1	0	0	0	0	0	0	0	0	0	0	0	0	0	0	0	0	0	0	0	0	0	0	0	0	0	0	0	0	0	0	0	1	0	0	0	0
1280	female	82	0	peri-urban	>10'-20'	>5'-10'	>20'-30'	>5'-10'	7	0	0	0	0	0	0	0	0	0	0	0	0	0	0	0	0	0	0	0	0	0	0	0	0	0	0	0	0	0	0	0	0	0	0	0	0	0	1	0	0
1281	male	85	0	rural	>10'-20'	≤5'	>5'-10'	>5'-10'	7	0	0	0	1	0	0	0	0	0	0	0	0	0	0	0	1	0	0	0	0	0	0	0	0	0	0	0	0	0	0	0	0	0	0	0	0	0	0	0	0
1282	male	84	0	urban	>5'-10'	≤5'	>5'-10'	>5'-10'	5	0	1	0	1	0	0	0	0	1	0	0	0	0	0	0	0	0	0	0	0	0	0	0	0	0	0	0	0	0	0	0	0	0	0	1	0	0	0	0	0
1283	male	81	0	peri-urban	>20'-30'	>5'-10'	>5'-10'	>5'-10'	7	0	0	0	1	0	0	0	0	0	0	0	0	0	0	0	0	0	0	0	0	0	0	0	0	0	0	0	0	0	0	0	0	0	0	0	0	0	0	0	0
1284	female	98	0	rural	>10'-20'	>10'-20'	>30'	>10'-20'	6	0	0	1	1	1	0	0	1	1	0	0	0	0	0	0	0	0	0	0	0	0	0	0	0	0	0	0	0	0	0	0	0	0	0	0	0	0	0	1	0
1285	female	87	0	peri-urban	>10'-20'	≤5'	≤5'	≤5'	5	0	0	0	0	0	0	0	0	0	0	0	0	0	0	0	0	0	0	0	0	0	0	0	0	0	0	0	1	0	0	0	0	0	0	0	0	0	0	1	1
1286	male	76	0	peri-urban	>10'-20'	≤5'	>5'-10'	>5'-10'	8	0	0	0	1	1	0	0	0	0	0	0	0	0	0	0	0	0	0	0	0	0	0	0	0	0	0	0	0	0	0	0	0	0	0	0	0	0	0	0	1
1287	male	89	0	urban	>5'-10'	≤5'	>5'-10'	>5'-10'	37	0	0	0	0	0	0	0	1	0	0	0	0	1	0	0	1	0	0	0	0	0	0	0	0	0	0	0	0	1	0	0	0	0	0	1	0	0	1	1	0
1288	female	91	0	peri-urban	>20'-30'	≤5'	>20'-30'	>10'-20'	4	0	0	1	1	0	0	0	0	1	0	0	1	0	0	0	0	0	0	0	0	0	0	0	0	0	0	0	0	0	0	0	0	0	0	1	0	0	0	0	0
1289	male	85	0	peri-urban	>10'-20'	≤5'	>5'-10'	>5'-10'	5	0	0	0	1	0	0	0	0	0	0	1	0	0	0	0	1	0	0	0	0	0	0	0	0	0	0	1	0	0	0	0	0	0	1	0	0	0	1	1	0
1290	female	88	0	urban	>5'-10'	≤5'	>5'-10'	>5'-10'	5	0	0	0	0	1	0	0	0	0	0	0	0	0	0	0	0	0	0	0	0	0	0	0	0	0	0	0	0	0	0	0	0	0	0	0	0	0	0	0	0
1291	female	94	0	urban	>5'-10'	≤5'	≤5'	≤5'	25	0	0	1	1	1	0	0	0	0	0	0	0	0	0	0	0	0	0	0	0	0	0	0	0	0	0	0	0	0	0	0	0	0	1	0	0	0	0	1	0
1292	female	95	0	urban	>5'-10'	≤5'	>5'-10'	≤5'	8	0	0	0	0	1	0	0	0	0	0	0	1	0	0	0	0	0	0	0	0	0	0	0	0	0	0	0	0	0	0	0	0	0	0	0	0	0	0	1	1
1293	female	83	0	peri-urban	>10'-20'	≤5'	>10'-20'	≤5'	5	0	0	0	1	0	0	0	1	0	0	0	0	0	0	0	0	0	0	0	0	0	0	0	0	0	0	0	0	1	0	0	0	0	0	0	0	0	0	0	0
1294	male	68	0	urban	>10'-20'	≤5'	>5'-10'	>5'-10'	22	0	0	0	1	0	0	0	0	1	0	0	1	0	0	0	1	1	0	0	0	0	0	0	0	0	0	0	0	0	1	0	0	0	0	0	0	0	1	0	1
1295	male	51	0	peri-urban	>20'-30'	≤5'	>10'-20'	>10'-20'	3	1	1	0	0	1	0	0	0	0	0	0	0	0	0	0	0	0	0	0	0	0	0	0	0	0	0	0	0	0	0	0	0	0	0	0	0	0	0	0	0
1296	male	71	1	rural	≤5'	>5'-10'	≤5'	≤5'	17	0	0	1	0	0	0	0	0	1	0	0	0	0	1	0	1	0	0	0	0	0	0	0	0	1	0	1	0	0	0	0	0	0	0	0	0	0	1	0	0
1297	female	72	0	urban	>5'-10'	≤5'	>5'-10'	>5'-10'	3	0	0	1	1	0	0	0	1	0	0	1	1	1	1	0	0	0	0	0	0	0	0	0	0	1	0	0	0	0	0	0	0	0	1	0	0	0	1	0	1
1298	male	91	0	rural	≤5'	≤5'	≤5'	≤5'	7	0	0	0	0	0	0	0	0	0	0	0	0	0	0	0	1	0	0	0	0	0	0	0	0	0	0	1	0	0	0	0	0	0	1	0	0	0	0	1	0
1299	female	93	0	urban	>10'-20'	≤5'	≤5'	≤5'	3	0	0	1	0	0	0	0	0	1	0	0	1	0	0	0	0	0	0	0	0	0	0	0	0	0	0	1	0	0	0	0	0	0	1	0	0	0	0	0	1
1300	female	90	0	urban	>10'-20'	≤5'	>5'-10'	>5'-10'	6	0	0	0	0	0	0	0	1	0	0	0	0	0	0	0	0	0	0	0	0	0	0	0	0	0	0	0	0	0	0	0	0	0	0	0	0	0	0	0	0
1301	female	93	0	peri-urban	>10'-20'	≤5'	>5'-10'	>5'-10'	31	0	0	0	1	0	0	0	0	0	0	0	0	1	0	0	0	0	0	0	0	0	0	0	0	0	0	0	0	0	0	0	0	0	0	0	0	0	0	0	0
1302	female	75	0	rural	≤5'	≤5'	≤5'	≤5'	21	0	1	0	1	1	0	0	0	0	0	0	0	0	1	0	0	0	0	0	0	0	0	0	0	0	0	0	0	0	0	0	0	0	0	0	0	0	0	0	0
1303	female	85	0	peri-urban	>10'-20'	≤5'	>5'-10'	>5'-10'	3	0	0	0	1	0	0	0	0	0	0	0	0	0	0	0	0	0	0	0	0	0	0	0	0	0	0	0	0	0	0	0	0	0	0	1	0	0	0	0	1
1304	male	82	0	urban	>10'-20'	≤5'	≤5'	≤5'	10	0	0	1	0	0	0	0	1	0	0	0	1	1	1	0	1	0	0	0	0	0	1	0	0	1	0	1	0	0	0	0	0	0	1	0	0	0	1	1	0
1305	female	84	0	urban	>5'-10'	>5'-10'	>5'-10'	>5'-10'	5	0	0	0	0	0	0	0	0	0	0	0	0	0	0	0	1	0	0	0	0	0	0	0	0	0	0	1	0	0	0	0	0	0	0	1	0	0	0	0	0
1306	male	47	0	peri-urban	>20'-30'	≤5'	≤5'	≤5'	5	0	1	0	0	0	0	0	0	0	0	0	0	0	0	0	0	0	0	0	0	0	0	0	0	0	0	0	0	0	0	0	0	0	0	0	0	0	0	0	1
1307	male	75	0	urban	>5'-10'	>5'-10'	>5'-10'	>5'-10'	5	0	0	0	1	0	0	0	0	1	0	0	1	0	0	0	0	0	0	0	0	0	0	0	0	0	0	0	0	0	0	0	0	0	0	0	0	0	0	0	1
1308	male	75	0	peri-urban	>5'-10'	≤5'	≤5'	≤5'	3	0	0	1	1	1	0	0	1	0	0	0	0	0	0	0	0	0	0	0	0	0	0	0	0	0	0	0	0	0	0	0	0	0	1	0	0	0	0	0	0
1309	male	82	0	urban	≤5'	>5'-10'	≤5'	>5'-10'	18	0	0	1	0	0	0	0	0	0	0	0	1	1	0	0	0	0	0	0	0	0	0	0	0	0	0	0	0	1	0	0	0	0	1	0	0	0	1	1	1
1310	female	83	0	urban	>5'-10'	>10'-20'	>5'-10'	≤5'	8	0	0	1	0	0	0	0	1	0	0	0	1	1	0	0	0	0	0	0	0	0	0	0	0	0	0	0	0	0	0	0	0	0	0	0	0	0	0	0	1
1311	male	78	0	urban	>5'-10'	>5'-10'	≤5'	≤5'	4	0	0	0	0	0	0	0	0	0	0	0	0	0	0	0	0	0	0	0	0	0	0	0	0	0	0	0	0	0	0	0	0	0	0	0	0	0	1	0	0
1312	male	68	0	urban	>5'-10'	≤5'	>5'-10'	>5'-10'	10	0	0	0	0	0	1	0	1	0	0	0	1	0	0	0	0	0	0	0	0	0	1	0	0	0	0	0	0	0	0	0	0	1	0	0	0	0	0	0	1
1313	female	91	0	peri-urban	>10'-20'	≤5'	≤5'	≤5'	6	0	0	1	1	0	0	0	0	0	0	0	1	0	0	0	0	0	0	0	0	0	0	0	0	0	0	0	0	0	0	0	0	0	0	0	0	0	0	0	1
1314	male	76	0	urban	>5'-10'	≤5'	≤5'	≤5'	18	0	1	0	1	0	0	0	0	1	0	0	0	1	0	0	1	0	0	0	0	0	0	0	0	1	0	0	0	0	0	0	0	0	0	0	0	0	1	0	0
1315	female	97	0	urban	≤5'	≤5'	≤5'	≤5'	4	0	0	1	1	0	0	0	0	0	0	0	0	1	1	0	1	0	0	0	0	0	0	0	0	0	0	1	0	1	0	0	0	0	0	1	0	0	1	0	0
1316	female	79	0	peri-urban	>10'-20'	≤5'	≤5'	≤5'	39	0	0	0	1	1	0	0	1	0	0	0	0	0	0	0	0	0	0	0	0	0	0	0	0	0	0	0	0	0	0	0	0	0	0	0	0	0	0	0	0
1317	female	89	0	peri-urban	>20'-30'	≤5'	>10'-20'	>10'-20'	6	0	0	1	1	1	0	0	0	1	0	0	1	1	0	0	0	0	0	0	0	0	0	0	0	0	0	0	0	0	0	0	0	0	0	0	0	0	0	0	1
1318	male	84	0	rural	≤5'	≤5'	≤5'	≤5'	13	0	0	0	1	0	0	0	0	0	0	0	0	0	0	0	1	0	0	0	0	0	0	0	0	0	0	0	0	0	0	0	0	0	0	0	0	0	0	1	0
1319	male	85	0	urban	>5'-10'	≤5'	>5'-10'	≤5'	6	0	0	1	1	1	0	0	0	0	0	0	0	0	0	0	0	0	0	0	0	0	0	0	0	0	0	0	0	0	0	0	0	0	0	0	0	0	0	0	0
1320	female	84	0	rural	>10'-20'	>5'-10'	>20'-30'	>20'-30'	7	0	0	0	0	0	0	0	0	1	0	0	0	0	0	0	0	0	0	0	0	0	0	0	0	0	0	0	0	0	0	0	0	0	0	0	0	0	0	1	0
1321	female	66	0	urban	>5'-10'	>5'-10'	>5'-10'	>5'-10'	3	0	0	0	0	0	0	0	0	0	0	0	0	1	0	0	0	0	0	0	0	0	1	0	0	0	0	0	0	0	0	0	0	0	0	0	0	0	1	0	1
1322	male	84	0	urban	>5'-10'	≤5'	>5'-10'	≤5'	6	0	0	0	0	0	1	0	0	0	0	0	1	0	0	0	1	0	0	0	0	0	0	0	0	0	0	0	0	0	0	0	0	0	0	0	0	0	0	1	1
1323	male	87	0	rural	>10'-20'	>5'-10'	>30'	>10'-20'	15	0	0	0	0	0	0	0	0	0	0	0	0	0	0	0	0	0	0	0	0	0	0	0	0	0	0	0	0	0	0	0	0	0	0	0	0	0	0	0	0
1324	female	85	0	urban	>5'-10'	≤5'	≤5'	≤5'	8	0	0	0	1	0	0	0	0	0	0	0	0	0	0	0	0	0	0	0	0	0	0	0	0	0	0	0	0	0	0	0	0	0	0	0	0	0	0	0	1
1325	male	74	0	urban	≤5'	≤5'	≤5'	≤5'	14	0	1	1	1	1	0	0	1	0	0	0	0	1	1	0	1	0	0	0	0	0	0	0	0	0	0	0	0	0	0	0	0	0	0	0	1	0	1	0	0
1326	female	89	0	urban	>5'-10'	≤5'	≤5'	≤5'	3	0	0	0	1	0	0	0	0	0	0	0	0	0	0	0	0	0	0	0	0	0	0	0	0	0	0	1	0	0	0	0	0	0	0	0	0	0	0	0	0
1327	female	95	0	urban	>5'-10'	>5'-10'	>5'-10'	≤5'	13	0	0	1	1	0	0	1	1	0	0	0	1	1	1	0	1	0	0	0	0	0	0	0	0	0	0	0	0	0	0	0	0	0	0	1	0	0	0	0	0
1328	male	86	0	rural	>20'-30'	≤5'	>5'-10'	>5'-10'	10	0	0	0	0	1	0	1	0	0	0	0	1	0	0	0	1	0	0	0	0	0	0	0	0	0	0	0	0	1	0	0	0	0	0	0	0	0	0	0	1
1329	female	81	0	peri-urban	>10'-20'	≤5'	≤5'	≤5'	19	0	0	0	1	0	0	0	0	1	0	0	1	0	0	1	0	0	0	0	0	0	0	0	0	0	0	0	0	0	0	0	0	0	1	0	0	0	0	1	0
1330	male	61	0	rural	>10'-20'	>20'-30'	>10'-20'	>10'-20'	4	0	0	0	0	0	0	0	0	1	0	0	1	0	0	0	0	0	0	0	0	0	0	0	0	0	0	1	0	0	0	0	0	0	0	0	0	0	1	0	0
1331	male	88	0	urban	>5'-10'	≤5'	>5'-10'	>5'-10'	16	0	0	0	0	1	0	0	0	1	0	0	0	0	0	0	0	0	0	0	0	0	0	0	0	0	0	0	0	0	0	0	0	0	0	0	0	0	0	0	0
1332	female	80	0	peri-urban	>5'-10'	≤5'	≤5'	≤5'	14	0	0	1	1	0	0	0	0	1	0	0	1	0	0	0	0	0	0	0	0	0	0	0	0	0	0	0	0	0	0	0	0	0	0	0	0	0	0	0	0
1333	female	51	0	rural	>5'-10'	>5'-10'	>5'-10'	>5'-10'	23	0	1	0	1	0	0	0	0	0	0	0	0	1	0	0	0	0	0	0	0	0	0	0	0	0	0	0	0	0	0	0	0	0	0	0	0	0	0	0	0
1334	male	86	0	peri-urban	>20'-30'	>10'-20'	>10'-20'	>10'-20'	15	0	0	0	1	0	0	0	0	1	0	0	0	0	0	0	0	0	0	0	0	0	0	0	0	0	0	0	0	0	0	0	0	0	0	0	0	0	0	0	0
1335	male	81	0	rural	>20'-30'	>5'-10'	>10'-20'	>10'-20'	18	0	1	1	1	0	0	0	0	1	0	0	0	1	1	0	1	0	0	0	0	0	0	0	0	0	0	0	0	0	0	0	0	0	0	1	0	0	1	0	0
1336	male	87	0	peri-urban	>10'-20'	≤5'	>5'-10'	>5'-10'	3	0	0	1	1	1	0	0	0	0	0	0	0	0	0	0	0	0	0	0	0	0	0	0	0	0	0	0	0	0	0	0	0	0	0	0	0	0	0	1	0
1337	male	93	0	urban	>10'-20'	≤5'	>5'-10'	>5'-10'	5	0	0	0	1	0	0	0	1	1	0	0	0	0	0	0	0	0	0	0	0	0	0	0	0	0	0	0	0	0	0	0	0	0	0	1	0	0	0	0	0
1338	male	77	0	urban	>10'-20'	>5'-10'	>10'-20'	≤5'	4	0	0	0	1	1	0	0	0	0	0	0	0	1	1	0	1	0	0	0	0	0	0	0	0	0	0	0	0	0	0	0	0	0	0	1	0	0	0	0	0
1339	female	95	0	peri-urban	>10'-20'	>10'-20'	>5'-10'	>5'-10'	6	0	0	1	1	1	0	0	1	0	0	0	1	0	0	1	0	0	0	0	0	0	0	0	0	0	0	0	0	0	0	0	0	0	0	0	0	0	0	0	0
1340	male	68	0	peri-urban	>10'-20'	>10'-20'	>5'-10'	>5'-10'	9	0	0	1	1	0	0	0	0	1	0	0	1	0	0	1	1	0	0	0	0	0	0	0	0	0	0	0	0	0	0	0	0	0	0	0	0	0	0	1	1
1341	female	84	0	urban	>5'-10'	≤5'	≤5'	≤5'	13	1	1	0	0	0	0	0	0	1	0	0	0	0	0	0	0	0	0	0	0	0	0	0	0	0	0	0	0	0	0	0	0	0	0	0	0	0	0	0	0
1342	female	68	0	rural	>5'-10'	>10'-20'	>30'	>5'-10'	7	0	0	0	0	0	0	0	0	0	0	0	1	1	0	0	0	0	0	0	0	0	0	0	0	0	0	0	0	0	0	0	1	0	0	0	0	0	0	0	0
1343	male	94	0	urban	>10'-20'	≤5'	>5'-10'	≤5'	20	0	0	0	0	1	0	0	0	0	0	0	1	0	0	0	1	0	0	0	0	0	0	0	0	0	0	0	0	0	0	0	0	0	0	0	0	0	0	0	0
1344	male	94	0	urban	>5'-10'	≤5'	≤5'	≤5'	10	0	0	0	0	1	0	0	0	0	0	0	0	0	0	0	0	0	0	0	0	0	0	0	0	0	0	0	0	0	0	0	0	0	0	0	1	0	0	0	1
1345	male	81	0	peri-urban	>20'-30'	>10'-20'	≤5'	≤5'	1	0	1	1	0	1	0	0	1	0	0	0	0	0	0	0	0	0	0	0	0	0	0	0	0	0	0	0	0	0	0	0	0	0	0	0	0	0	0	1	0
1346	female	73	0	peri-urban	>20'-30'	≤5'	>10'-20'	≤5'	4	0	0	0	1	0	0	0	0	0	0	0	0	0	0	0	0	0	0	0	0	0	0	0	0	0	0	0	1	0	0	0	0	0	0	0	0	0	0	0	0
1347	female	99	0	peri-urban	>10'-20'	≤5'	≤5'	≤5'	6	0	0	0	0	0	0	0	0	1	0	0	0	0	0	0	0	0	0	0	0	0	0	0	0	0	0	0	0	0	0	0	0	0	0	0	0	0	1	0	1
1348	male	83	0	urban	>10'-20'	>5'-10'	>5'-10'	>5'-10'	4	0	0	0	1	0	0	0	0	0	0	0	0	1	0	0	0	0	0	0	0	0	0	0	0	0	0	0	0	0	0	0	0	0	0	0	0	0	0	0	0
1349	male	66	0	rural	>10'-20'	≤5'	>5'-10'	>5'-10'	13	1	1	1	0	0	0	0	0	0	0	0	0	1	1	0	1	0	0	0	0	0	0	0	0	0	0	0	0	0	0	0	0	0	0	0	0	0	1	1	0
1350	female	82	0	peri-urban	>20'-30'	≤5'	>10'-20'	≤5'	6	0	0	0	1	1	1	0	0	0	0	0	1	1	0	1	1	1	0	0	0	0	0	0	0	0	0	0	0	0	0	0	0	0	0	0	0	0	1	0	0
1351	female	83	0	peri-urban	>20'-30'	≤5'	>20'-30'	≤5'	36	0	0	0	1	0	0	0	1	0	0	0	0	0	1	0	1	0	0	0	0	0	0	0	0	0	0	0	0	0	0	0	0	0	1	0	0	0	1	0	0
1352	male	87	0	rural	>30'	≤5'	>20'-30'	>20'-30'	6	0	0	1	1	1	0	0	0	0	0	0	0	0	0	0	1	0	0	0	0	0	1	0	0	0	0	0	0	0	0	0	0	0	1	0	0	0	0	1	0
1353	male	80	0	peri-urban	>10'-20'	≤5'	≤5'	≤5'	6	0	0	1	0	1	0	0	1	0	0	0	0	0	0	0	1	0	0	0	0	0	0	0	0	0	0	0	0	0	0	0	0	0	1	0	0	0	0	0	0
1354	female	84	0	rural	>20'-30'	>5'-10'	>20'-30'	>20'-30'	6	0	0	0	1	0	0	0	0	1	0	0	0	0	0	0	1	0	0	0	0	0	0	0	0	0	0	0	0	0	0	0	0	0	0	0	0	0	0	0	1
1355	female	74	0	urban	>5'-10'	≤5'	≤5'	≤5'	25	0	0	0	0	0	0	0	0	0	0	0	0	1	0	0	0	0	0	0	0	0	0	0	0	0	0	0	0	0	0	0	0	0	0	0	0	0	1	0	0
1356	female	92	0	rural	>10'-20'	≤5'	>10'-20'	≤5'	10	0	0	0	1	0	0	0	1	0	0	0	0	0	0	0	1	0	0	0	0	0	0	0	0	0	0	0	0	0	0	0	0	0	0	0	0	0	0	0	0
1357	male	73	0	urban	>5'-10'	>5'-10'	≤5'	≤5'	4	0	0	0	1	0	0	0	0	0	0	0	0	0	0	0	0	0	0	0	0	0	0	0	0	0	0	0	0	0	0	0	0	0	0	0	0	0	0	0	0
1358	male	77	0	urban	>5'-10'	≤5'	>5'-10'	>5'-10'	2	0	0	0	1	1	0	0	0	0	0	0	0	0	0	0	0	0	0	0	0	0	0	0	0	0	0	0	0	0	0	0	0	0	0	0	0	0	0	0	0
1359	male	77	0	urban	>5'-10'	≤5'	>5'-10'	≤5'	12	0	0	0	1	0	0	0	1	0	0	0	0	0	0	0	0	0	0	0	0	0	0	0	0	0	0	1	0	0	0	0	0	0	0	0	0	0	0	0	0
1360	female	68	0	urban	>5'-10'	>10'-20'	>5'-10'	>5'-10'	5	0	0	0	1	0	0	0	0	0	0	0	0	0	0	0	0	0	0	0	0	0	0	0	0	0	0	0	0	0	0	0	0	0	0	0	0	0	0	0	0
1361	male	82	0	urban	>5'-10'	>10'-20'	>5'-10'	>5'-10'	7	0	1	0	0	0	0	0	1	0	0	0	0	0	0	0	1	0	0	0	0	0	0	0	0	0	0	0	0	0	0	0	0	0	0	1	0	0	0	0	0
1362	male	70	0	urban	>10'-20'	≤5'	>5'-10'	>5'-10'	6	0	0	0	1	0	0	0	0	1	0	0	0	1	0	0	0	0	0	0	0	0	0	0	0	0	0	0	1	0	0	0	0	0	0	0	0	0	1	1	1
1363	female	81	0	urban	≤5'	>5'-10'	≤5'	>5'-10'	4	0	1	0	1	1	0	0	0	0	0	0	0	0	0	0	1	0	0	0	0	0	0	0	0	0	0	0	0	0	0	0	0	0	0	0	0	0	1	0	0
1364	female	61	0	urban	>5'-10'	>5'-10'	>5'-10'	>5'-10'	4	0	1	0	0	1	0	0	0	0	0	1	0	0	0	0	1	0	0	0	0	0	0	0	0	0	0	1	0	0	0	0	0	0	0	1	1	0	0	0	0
1365	male	81	0	peri-urban	>10'-20'	≤5'	≤5'	≤5'	4	0	0	1	1	0	0	0	0	1	0	0	0	1	0	0	0	0	0	0	0	0	0	0	0	0	0	0	0	0	0	0	0	0	0	0	0	0	1	1	0
1366	female	89	0	rural	>10'-20'	≤5'	>5'-10'	>5'-10'	8	0	0	0	1	1	0	0	0	0	0	0	0	1	0	0	0	0	0	0	0	0	0	0	0	0	0	0	0	0	0	0	0	0	0	0	0	0	0	0	0
1367	female	93	0	urban	≤5'	≤5'	≤5'	>5'-10'	18	0	0	0	0	0	0	0	1	1	0	0	0	0	0	0	1	0	0	0	0	0	0	0	0	0	0	0	0	0	0	0	0	0	0	0	0	0	0	1	0
1368	female	68	0	rural	≤5'	≤5'	≤5'	≤5'	6	0	1	1	1	1	0	0	0	1	0	0	0	0	1	0	0	0	0	0	0	0	1	0	0	1	0	1	0	0	0	0	0	0	0	0	0	0	1	0	1
1369	female	95	0	peri-urban	>10'-20'	≤5'	>10'-20'	≤5'	7	0	0	0	0	0	0	0	0	0	0	0	0	0	0	0	0	0	0	0	0	0	0	0	0	0	0	0	0	0	0	0	0	0	0	0	0	0	0	0	0
1370	male	90	0	peri-urban	>10'-20'	≤5'	≤5'	≤5'	5	0	0	0	0	0	0	0	0	0	0	0	1	0	0	0	1	0	0	0	0	0	0	0	0	0	0	0	0	0	0	0	0	0	0	0	0	0	0	1	0
1371	male	87	0	peri-urban	>20'-30'	≤5'	>10'-20'	≤5'	6	0	0	0	0	0	0	0	0	0	0	0	1	0	0	0	0	0	0	0	0	0	0	0	0	0	0	0	0	0	0	0	0	0	0	0	0	0	0	1	0
1372	male	68	0	rural	>20'-30'	>10'-20'	>10'-20'	>10'-20'	11	0	0	0	0	0	0	0	0	0	0	0	1	0	0	0	0	0	0	0	0	0	1	0	0	0	0	0	0	0	0	0	0	0	1	0	0	0	0	0	0
1373	female	77	0	rural	>10'-20'	≤5'	>10'-20'	>10'-20'	6	0	0	1	0	0	0	0	0	1	0	0	0	0	0	1	1	0	0	0	0	0	0	0	0	1	0	1	0	1	0	0	0	0	0	1	0	0	0	0	0
1374	male	64	0	peri-urban	>10'-20'	≤5'	≤5'	≤5'	8	0	0	0	1	0	0	0	0	1	0	0	0	0	0	0	0	0	0	0	0	0	0	0	0	0	0	0	0	0	0	0	0	0	0	0	0	0	0	0	0
1375	female	81	0	rural	>10'-20'	≤5'	>10'-20'	>10'-20'	6	0	0	1	1	1	0	1	1	1	0	0	0	0	0	1	0	0	0	0	0	0	0	0	0	0	0	0	0	0	0	0	0	0	0	1	0	0	0	0	0
1376	female	79	0	urban	>5'-10'	>5'-10'	>5'-10'	>5'-10'	8	0	0	0	0	0	0	0	0	0	0	0	0	0	0	0	0	0	0	0	0	0	0	0	0	0	0	0	0	0	0	0	0	0	0	0	0	0	1	0	0
1377	male	89	0	peri-urban	>10'-20'	≤5'	>10'-20'	≤5'	4	0	0	0	0	0	0	0	0	0	0	0	0	0	0	0	0	0	0	0	0	0	1	0	0	0	0	0	0	0	0	0	0	0	0	0	0	1	1	1	0
1378	male	85	0	urban	>5'-10'	≤5'	≤5'	≤5'	10	0	0	0	1	1	0	0	0	1	0	0	0	0	0	0	0	0	0	0	0	0	0	0	1	0	0	0	0	0	0	0	0	1	0	0	0	0	0	0	1
1379	male	79	0	peri-urban	>20'-30'	≤5'	>20'-30'	>10'-20'	4	0	0	0	0	1	0	0	0	0	0	0	0	1	0	0	0	0	0	0	0	0	0	1	0	0	0	0	1	1	0	0	0	0	0	0	0	0	1	0	0
1380	female	92	0	rural	>10'-20'	≤5'	>10'-20'	>10'-20'	4	0	0	0	1	0	0	0	1	0	0	0	0	0	0	0	0	0	0	0	0	0	0	0	0	0	0	0	0	0	0	0	0	0	0	0	0	0	0	0	0
1381	male	68	0	rural	>5'-10'	>10'-20'	>5'-10'	>5'-10'	11	0	0	1	0	0	0	0	0	1	0	0	0	0	0	0	1	1	0	0	0	0	1	0	0	0	0	0	0	0	1	0	0	0	0	0	0	0	0	0	0
1382	male	83	0	peri-urban	≤5'	≤5'	≤5'	≤5'	4	0	0	0	1	0	0	0	0	0	0	0	0	1	0	0	0	0	0	0	0	0	0	0	0	0	0	0	0	0	0	0	0	0	0	0	0	0	0	1	0
1383	male	85	0	urban	>10'-20'	≤5'	≤5'	≤5'	7	0	0	0	1	0	0	0	0	1	0	0	0	0	0	0	0	0	0	0	0	0	0	0	0	0	0	0	0	0	0	0	0	0	0	1	1	0	0	0	0
1384	male	68	0	urban	>10'-20'	≤5'	>5'-10'	>5'-10'	4	0	0	1	0	0	0	0	0	0	0	0	1	1	1	0	0	0	0	0	0	0	0	0	0	0	0	0	0	0	0	0	0	0	1	0	0	0	1	0	0
1385	female	85	0	urban	>5'-10'	≤5'	>5'-10'	≤5'	4	0	0	1	1	0	0	0	1	1	0	0	1	1	1	0	0	1	0	0	0	0	0	0	0	0	0	0	1	1	0	0	0	1	0	1	0	0	1	0	1
1386	male	85	0	peri-urban	>10'-20'	≤5'	>5'-10'	>5'-10'	5	0	0	1	0	1	0	0	1	1	0	0	0	1	0	0	0	0	0	0	0	0	0	0	0	0	0	0	0	0	0	0	0	0	0	0	0	0	1	0	0
1387	female	80	0	urban	>10'-20'	≤5'	>5'-10'	≤5'	7	0	0	0	0	0	0	0	0	0	0	1	0	0	0	0	1	0	0	0	0	0	0	0	0	0	0	0	0	0	0	0	0	0	0	1	1	0	0	0	1
1388	male	89	0	peri-urban	>10'-20'	≤5'	>10'-20'	≤5'	4	0	1	1	1	1	0	0	1	0	0	0	1	0	0	0	1	0	0	0	0	0	0	0	0	0	0	0	0	0	0	0	0	0	0	1	0	0	0	1	1
1389	female	94	0	rural	>10'-20'	≤5'	≤5'	≤5'	8	0	0	1	1	0	0	1	0	1	0	0	0	0	0	0	0	0	0	0	0	0	0	0	0	0	0	0	0	0	0	0	0	0	0	0	0	0	0	0	0
1390	male	81	0	rural	>10'-20'	≤5'	>10'-20'	>10'-20'	10	0	0	0	0	0	0	0	0	0	0	0	0	0	0	0	0	0	0	0	0	0	0	0	0	0	0	0	0	0	0	0	0	1	0	0	0	0	0	0	0
1391	female	75	0	peri-urban	>10'-20'	≤5'	≤5'	≤5'	7	0	0	0	1	0	0	0	0	0	0	0	0	0	0	0	0	0	0	0	0	0	0	0	0	0	0	0	0	0	0	0	0	0	0	0	0	0	1	0	0
1392	female	79	0	urban	>5'-10'	>10'-20'	≤5'	≤5'	7	0	0	1	0	0	0	0	0	0	0	0	1	0	0	0	0	0	0	0	0	0	0	0	0	0	0	0	0	0	0	0	0	0	1	0	0	0	0	0	1
1393	female	71	0	urban	>5'-10'	>5'-10'	>5'-10'	>5'-10'	3	0	0	0	1	0	0	0	0	0	0	0	1	0	0	0	0	0	0	0	0	0	1	0	0	0	0	0	0	0	0	0	0	0	0	0	0	0	0	0	0
1394	male	85	0	rural	≤5'	>5'-10'	≤5'	≤5'	6	0	0	1	0	1	1	0	0	0	0	0	1	1	1	0	1	1	0	0	0	0	0	0	0	0	0	0	0	0	0	0	0	0	0	1	0	0	1	0	1
1395	female	92	0	urban	>5'-10'	≤5'	≤5'	≤5'	5	0	0	0	1	0	0	0	0	0	0	0	0	0	0	0	0	0	0	0	0	0	0	0	0	0	0	0	0	0	0	0	0	0	0	0	1	0	0	0	0
1396	female	75	0	urban	>10'-20'	≤5'	≤5'	≤5'	7	0	1	0	0	0	0	0	0	1	0	0	0	1	0	0	0	0	0	0	0	0	0	0	0	0	0	0	0	0	0	0	0	0	0	0	0	0	1	0	1
1397	male	95	0	peri-urban	>10'-20'	>20'-30'	>10'-20'	≤5'	6	0	0	0	1	0	0	0	0	0	0	0	0	0	0	0	0	0	0	0	0	0	1	0	0	0	0	0	0	0	0	0	0	0	0	0	1	0	0	0	0
1398	male	65	0	urban	>10'-20'	≤5'	≤5'	≤5'	6	0	0	1	0	0	0	0	0	0	0	0	1	1	1	0	0	0	0	0	0	0	0	0	0	0	0	0	1	0	0	0	0	0	0	1	0	0	1	0	0
1399	female	81	0	peri-urban	>10'-20'	>10'-20'	>10'-20'	>10'-20'	7	0	0	1	1	0	0	0	0	0	0	0	0	0	0	0	0	0	0	0	0	0	0	0	0	0	0	0	0	0	0	0	1	0	0	0	0	0	0	1	0
1400	male	95	0	urban	>10'-20'	>5'-10'	>5'-10'	>5'-10'	6	0	0	0	0	0	0	0	0	0	0	0	0	0	0	0	1	0	0	0	0	0	0	0	0	0	0	0	0	0	0	0	0	0	0	0	0	0	0	0	0
1401	female	61	0	urban	>10'-20'	>5'-10'	>10'-20'	>10'-20'	7	0	0	1	1	0	0	0	1	1	0	0	1	1	0	0	0	0	0	0	0	0	1	0	0	0	0	0	1	0	0	0	0	0	0	0	0	0	1	1	0
1402	female	78	0	rural	>30'	≤5'	>20'-30'	>20'-30'	4	0	0	1	1	1	1	0	0	0	0	0	1	0	0	0	0	0	0	0	0	0	0	0	0	0	0	0	0	0	0	0	0	0	0	0	0	0	0	0	1
1403	female	91	0	rural	>10'-20'	>10'-20'	>5'-10'	>5'-10'	7	0	0	1	1	1	1	0	0	1	0	0	1	0	0	0	1	0	0	0	0	0	0	0	0	0	0	0	0	0	0	0	0	0	0	1	0	0	0	0	0
1404	male	88	0	peri-urban	>10'-20'	≤5'	>5'-10'	>5'-10'	9	0	0	0	1	0	0	0	0	0	0	0	0	0	0	0	0	0	0	0	0	0	0	0	0	0	0	0	0	0	0	0	0	0	0	0	0	0	0	1	0
1405	male	86	0	rural	>20'-30'	>5'-10'	>20'-30'	>20'-30'	5	0	0	0	0	1	0	0	1	0	0	0	0	0	0	0	0	0	0	0	0	0	0	0	0	0	0	0	0	0	0	0	0	0	0	0	0	0	0	0	0
1406	female	93	0	urban	>5'-10'	≤5'	≤5'	≤5'	5	0	0	0	0	1	0	0	0	0	0	0	0	0	0	0	0	0	0	0	0	0	0	0	0	0	0	0	0	0	0	0	0	1	0	0	0	0	0	0	0
1407	male	81	0	urban	>5'-10'	>10'-20'	≤5'	≤5'	4	0	0	1	1	0	0	0	1	0	0	0	0	1	1	0	1	0	0	0	0	0	0	0	0	0	0	0	0	0	0	0	0	0	1	0	0	0	1	1	0
1408	male	83	0	peri-urban	>10'-20'	≤5'	>10'-20'	≤5'	3	0	0	1	1	0	0	0	0	0	0	0	1	1	0	1	0	0	0	0	1	0	0	0	0	0	0	0	0	0	0	0	0	0	0	0	0	0	1	0	0
1409	female	84	0	urban	>5'-10'	≤5'	>5'-10'	>5'-10'	3	0	0	0	0	1	0	0	1	0	0	0	0	0	0	0	0	0	0	0	0	0	0	0	0	0	0	0	0	0	0	0	0	0	0	0	0	0	0	0	0
1410	male	85	0	peri-urban	>10'-20'	>5'-10'	>5'-10'	>5'-10'	7	0	0	1	1	0	0	0	0	0	0	0	1	0	0	0	0	0	0	0	0	0	1	0	0	0	0	0	0	0	0	0	0	0	0	0	0	0	0	1	1
1411	female	81	0	urban	>5'-10'	≤5'	>5'-10'	>5'-10'	14	0	0	0	0	0	0	0	0	0	0	1	0	0	0	0	0	0	0	0	0	0	0	0	0	0	0	0	0	0	0	0	0	0	0	0	0	0	0	0	0
1412	male	78	0	peri-urban	>5'-10'	>5'-10'	>5'-10'	>10'-20'	6	0	0	0	0	0	0	0	0	0	0	0	0	1	0	0	0	0	0	0	0	0	0	0	0	0	0	0	0	0	0	0	0	0	0	1	0	0	0	0	0
1413	male	80	0	peri-urban	>20'-30'	≤5'	>10'-20'	≤5'	13	0	0	0	1	0	0	0	0	0	0	0	0	0	0	0	0	0	0	0	0	0	0	0	0	0	0	0	0	0	0	0	0	0	0	1	0	0	1	0	1
1414	male	75	0	rural	>10'-20'	≤5'	≤5'	≤5'	3	0	0	0	0	0	0	0	0	1	0	0	0	1	0	0	0	0	0	0	0	0	0	0	0	0	0	0	0	0	0	0	0	0	0	0	0	0	1	1	1
1415	male	85	0	peri-urban	>10'-20'	≤5'	≤5'	≤5'	7	0	0	0	0	1	0	0	0	0	0	0	1	0	0	0	0	0	0	0	0	0	0	0	0	0	0	0	0	0	0	0	0	0	0	0	0	0	0	0	0
1416	female	84	0	urban	>10'-20'	≤5'	>5'-10'	≤5'	11	0	0	1	1	1	0	0	0	1	0	0	1	0	0	1	0	0	0	0	0	0	0	0	0	0	0	0	0	0	0	0	0	1	0	0	0	0	0	1	0
1417	male	87	0	urban	>5'-10'	≤5'	>5'-10'	>5'-10'	8	0	0	1	1	0	0	0	0	0	0	0	0	1	0	0	1	0	0	0	0	0	1	0	0	0	0	0	0	0	0	0	0	0	1	0	0	0	1	0	1
1418	female	96	0	rural	>20'-30'	≤5'	>10'-20'	>10'-20'	20	0	0	1	0	0	0	0	0	0	0	0	1	0	0	0	0	0	0	0	0	0	0	0	0	0	0	1	0	0	0	0	0	0	0	0	0	0	0	0	0
1419	male	73	0	peri-urban	>20'-30'	≤5'	>10'-20'	≤5'	8	0	0	1	1	1	0	0	1	0	0	0	0	0	0	0	0	0	0	0	0	0	1	0	0	0	0	0	1	0	0	0	0	0	0	0	0	0	0	1	0
1420	female	81	0	rural	>20'-30'	≤5'	>10'-20'	>10'-20'	10	0	0	0	1	0	0	0	0	1	0	0	0	0	0	0	0	0	0	0	0	0	0	0	0	0	0	0	0	0	0	0	0	0	0	0	0	0	0	0	0
1421	male	76	0	urban	>10'-20'	>5'-10'	>5'-10'	>5'-10'	7	0	1	1	1	0	0	0	0	0	0	0	0	1	1	0	1	0	0	0	0	0	0	0	0	0	0	0	0	0	0	0	0	0	1	0	0	0	1	1	0
1422	male	89	0	peri-urban	>10'-20'	≤5'	>10'-20'	≤5'	28	0	0	0	1	0	0	0	0	0	0	0	0	0	0	0	0	0	0	0	0	0	0	0	0	0	0	0	0	0	0	0	0	0	0	0	0	0	0	1	0
1423	female	91	0	peri-urban	>10'-20'	>10'-20'	>5'-10'	≤5'	6	0	0	1	1	0	0	0	1	0	0	0	0	0	0	0	0	0	0	0	0	0	0	0	0	0	0	0	0	0	0	0	0	0	1	0	0	0	0	1	1
1424	female	86	0	peri-urban	>10'-20'	≤5'	>10'-20'	≤5'	9	0	0	0	1	0	0	0	0	1	0	0	0	0	0	0	0	0	0	0	0	0	0	0	0	0	0	0	0	0	0	0	0	0	0	0	0	0	1	0	0
1425	male	81	1	urban	>5'-10'	>5'-10'	>5'-10'	>5'-10'	12	0	0	0	0	0	0	0	1	1	0	0	1	1	0	0	0	0	0	0	0	1	1	0	0	0	0	0	0	0	0	0	0	0	0	1	0	0	1	0	1
1426	female	85	0	urban	>5'-10'	≤5'	≤5'	≤5'	11	0	0	1	0	0	0	0	1	1	0	0	1	0	0	0	0	0	0	0	0	0	0	0	0	0	0	0	0	0	0	0	0	0	0	0	0	0	0	0	1
1427	male	78	0	peri-urban	>10'-20'	≤5'	≤5'	≤5'	10	0	0	0	0	0	0	0	1	0	0	1	0	0	0	0	1	0	0	0	0	0	0	0	0	0	0	0	0	0	0	0	0	0	1	0	0	0	0	1	0
1428	female	85	0	rural	>5'-10'	≤5'	≤5'	≤5'	9	0	0	0	0	0	0	0	0	1	0	0	0	0	0	0	0	0	0	0	0	0	0	0	0	0	0	0	0	0	0	0	0	0	0	0	0	0	0	0	1
1429	female	83	0	urban	>5'-10'	≤5'	>5'-10'	>5'-10'	10	0	0	0	0	0	0	0	0	1	0	0	0	0	0	0	0	0	0	0	0	0	0	0	0	0	0	0	0	0	0	0	0	0	0	1	0	0	0	1	0
1430	female	95	0	urban	>10'-20'	>10'-20'	≤5'	≤5'	4	0	0	0	1	0	0	0	0	0	0	0	0	1	0	0	0	0	0	0	0	0	0	0	0	0	0	0	0	0	0	0	0	0	1	0	0	0	1	0	0
1431	male	77	0	rural	≤5'	≤5'	≤5'	≤5'	5	0	0	0	1	1	0	0	0	1	0	0	0	0	0	0	0	0	0	0	0	0	0	0	0	0	0	0	0	0	0	0	0	0	0	0	0	0	0	0	0
1432	male	91	0	urban	≤5'	≤5'	≤5'	≤5'	10	0	0	0	1	0	0	0	0	0	0	0	1	0	0	0	0	0	0	0	0	0	0	0	0	0	0	1	0	0	0	0	0	0	0	0	1	0	0	0	1
1433	male	84	0	peri-urban	>5'-10'	>10'-20'	≤5'	≤5'	2	0	0	0	0	0	0	0	0	0	0	0	0	0	0	0	0	0	0	0	0	0	0	0	0	0	0	0	0	0	0	0	0	0	0	0	0	0	0	0	0
1434	female	96	0	rural	>5'-10'	>5'-10'	>5'-10'	>10'-20'	10	0	0	1	0	0	0	0	0	0	0	1	0	0	0	0	0	0	0	0	0	0	0	0	0	0	0	0	1	0	0	0	0	0	1	0	0	0	0	1	0
1435	male	75	0	urban	≤5'	≤5'	≤5'	≤5'	9	0	0	1	1	1	1	0	0	0	0	0	1	0	0	0	0	0	0	0	0	0	0	0	0	0	0	0	0	0	0	0	0	0	0	1	0	0	0	0	0
1436	male	96	0	rural	>10'-20'	>10'-20'	>10'-20'	>10'-20'	11	0	0	0	1	1	0	0	0	0	0	0	1	0	0	0	0	0	0	0	0	0	0	0	0	0	0	0	0	0	0	0	0	0	0	0	0	0	0	0	1
1437	male	86	0	peri-urban	>10'-20'	≤5'	≤5'	≤5'	10	0	0	1	1	1	1	0	0	1	0	0	1	0	0	0	0	0	0	0	0	0	0	0	0	0	0	0	0	0	0	0	0	0	0	0	0	0	1	0	0
1438	female	91	0	urban	>5'-10'	≤5'	≤5'	≤5'	9	0	0	0	1	0	0	1	0	0	0	0	0	0	0	0	1	0	0	0	0	0	0	0	0	0	0	0	0	1	0	0	0	0	0	0	1	0	0	0	1
1439	female	91	0	urban	>5'-10'	≤5'	>5'-10'	>5'-10'	7	0	0	0	0	0	0	0	0	0	0	0	1	0	0	0	0	0	0	0	0	0	0	0	0	0	0	1	0	0	0	0	0	0	0	0	0	0	0	0	1
1440	female	89	0	urban	>5'-10'	>5'-10'	>5'-10'	≤5'	4	0	0	0	0	0	0	0	0	0	0	0	0	0	0	0	0	0	0	0	0	0	0	0	0	0	0	0	0	0	0	0	0	0	0	0	0	0	0	1	1
1441	male	85	0	rural	>5'-10'	≤5'	>5'-10'	≤5'	7	0	1	1	1	0	1	0	0	1	0	0	1	0	0	0	1	0	0	0	0	0	0	0	0	0	0	0	0	0	0	0	0	0	0	1	0	0	0	0	0
1442	male	86	0	peri-urban	>10'-20'	≤5'	≤5'	≤5'	13	0	1	1	1	1	0	0	0	0	0	0	0	1	0	0	0	0	0	0	0	0	0	0	0	0	0	0	0	0	0	0	0	0	1	0	0	0	1	0	0
1443	male	85	0	peri-urban	>5'-10'	≤5'	≤5'	≤5'	11	0	0	1	1	0	0	0	0	0	0	0	1	1	0	0	1	0	0	0	0	0	0	0	0	0	0	0	0	0	0	0	0	0	0	0	0	0	1	0	0
1444	male	78	0	urban	>10'-20'	≤5'	>5'-10'	>5'-10'	11	0	1	1	1	0	0	0	1	1	0	0	1	0	0	0	1	0	0	0	0	0	0	1	0	0	0	0	0	0	0	0	0	0	1	0	0	0	1	0	1
1445	female	84	0	rural	>10'-20'	≤5'	>10'-20'	>10'-20'	6	0	0	1	1	1	0	0	1	1	0	0	0	1	0	0	0	0	0	0	0	0	0	0	0	0	0	0	0	0	0	0	0	1	0	0	0	0	1	0	0
1446	male	79	0	urban	>5'-10'	≤5'	≤5'	≤5'	14	0	0	0	0	0	0	1	0	1	0	0	0	0	0	0	0	0	0	0	0	0	0	0	0	0	0	0	0	0	0	0	0	0	0	0	0	0	0	0	1
1447	female	69	0	urban	>5'-10'	≤5'	≤5'	≤5'	3	0	0	0	0	0	0	0	0	0	0	0	0	1	0	0	1	0	0	0	0	0	0	0	0	0	0	0	0	0	0	0	0	0	0	0	0	0	0	0	0
1448	male	79	0	urban	>5'-10'	>5'-10'	≤5'	≤5'	2	0	0	0	0	0	0	0	0	0	0	0	0	0	0	0	0	0	0	0	0	0	0	0	0	0	0	0	0	0	0	0	0	0	0	0	0	0	0	0	0
1449	female	86	0	peri-urban	≤5'	>10'-20'	≤5'	≤5'	8	0	0	0	1	0	0	0	1	0	0	0	0	0	0	0	0	0	0	0	0	0	0	0	0	0	0	0	0	0	0	0	0	0	0	0	0	0	0	0	1
1450	male	58	0	urban	>5'-10'	≤5'	>5'-10'	>5'-10'	7	0	1	1	0	0	0	0	1	0	0	0	1	1	0	0	0	0	0	0	0	0	0	0	0	1	0	0	0	0	0	0	0	0	1	0	0	0	1	0	1
1451	female	59	0	rural	>10'-20'	≤5'	>10'-20'	>10'-20'	7	0	0	1	1	1	0	0	1	1	0	0	0	0	0	0	0	0	0	0	0	0	0	0	0	1	0	0	0	0	0	0	0	0	0	0	0	0	0	1	0
1452	male	77	0	rural	>10'-20'	≤5'	>5'-10'	>5'-10'	7	0	0	1	1	1	0	0	0	1	0	0	0	1	1	0	1	0	0	0	0	0	0	0	0	0	0	0	0	0	0	0	0	0	0	0	1	0	1	0	1
1453	female	86	0	urban	>5'-10'	≤5'	>5'-10'	≤5'	19	0	0	0	1	0	0	0	0	0	0	0	1	0	0	0	0	0	0	0	0	0	0	0	0	0	0	0	0	0	0	0	0	0	0	0	0	0	0	0	1
1454	female	92	0	urban	≤5'	>10'-20'	≤5'	>5'-10'	9	0	1	1	1	1	0	0	0	0	0	0	0	1	0	0	0	0	0	0	0	0	0	0	0	0	0	0	0	0	0	0	0	0	0	0	0	0	0	0	0
1455	male	81	0	urban	>10'-20'	>5'-10'	>5'-10'	≤5'	9	0	0	0	0	0	0	0	1	0	0	0	0	0	0	0	1	0	0	0	0	0	0	0	0	0	0	0	0	0	0	0	0	0	0	0	0	0	0	1	0
1456	female	92	0	rural	>10'-20'	>20'-30'	≤5'	≤5'	8	0	0	1	1	0	0	0	0	1	0	0	0	0	0	0	1	0	0	0	0	0	0	0	0	0	0	0	1	1	0	0	0	0	0	0	0	0	0	0	0
1457	female	93	0	rural	>10'-20'	>5'-10'	≤5'	≤5'	3	0	0	0	1	0	0	0	0	0	0	0	0	0	0	0	0	0	0	0	0	0	0	0	0	0	0	0	0	0	0	0	0	0	0	0	1	0	0	0	0
1458	male	86	0	urban	>5'-10'	≤5'	≤5'	≤5'	6	1	1	0	0	0	0	0	1	0	0	0	0	0	0	0	0	0	0	0	0	0	0	0	0	0	0	0	0	0	0	0	0	0	0	0	0	0	0	0	0
1459	female	98	0	rural	>10'-20'	≤5'	>5'-10'	>5'-10'	7	0	0	1	1	0	0	0	0	0	0	0	1	0	0	0	0	0	0	0	0	0	0	0	0	0	0	0	0	0	0	0	0	0	0	0	0	0	0	1	1
1460	female	74	0	peri-urban	>5'-10'	≤5'	>5'-10'	>5'-10'	12	0	0	0	0	0	0	0	0	0	0	0	1	1	0	0	0	0	0	0	0	0	0	0	0	0	0	0	0	0	0	0	0	0	0	0	0	0	1	0	0
1461	female	77	0	rural	>10'-20'	≤5'	>10'-20'	>5'-10'	4	0	0	0	0	0	0	0	1	0	1	0	0	0	0	0	0	0	0	0	0	0	0	0	0	0	0	1	0	0	0	0	0	0	0	1	0	0	0	0	0
1462	female	82	0	urban	>5'-10'	≤5'	>5'-10'	≤5'	9	0	0	0	1	0	0	0	1	1	0	0	0	0	0	0	0	0	0	0	0	0	0	1	0	0	0	0	0	0	0	0	0	0	0	0	0	0	0	0	0
1463	male	84	0	peri-urban	>20'-30'	>5'-10'	>5'-10'	>5'-10'	6	0	0	0	1	0	0	0	0	0	0	0	1	0	0	0	1	0	0	0	0	0	0	0	0	0	0	0	0	0	0	0	0	0	0	0	0	0	0	0	0
1464	female	84	0	peri-urban	>10'-20'	>5'-10'	>5'-10'	>5'-10'	11	0	0	0	0	0	0	0	0	0	0	0	0	0	0	0	0	0	0	0	0	0	0	0	0	0	0	0	0	0	0	0	0	0	0	0	0	0	0	0	0
1465	male	63	0	peri-urban	>10'-20'	≤5'	≤5'	≤5'	11	1	1	0	0	0	0	0	1	0	0	0	0	0	1	0	0	0	0	0	0	0	0	0	0	0	0	0	0	0	0	0	0	0	0	0	0	0	1	0	0
1466	male	78	0	urban	>10'-20'	>10'-20'	>10'-20'	>10'-20'	12	0	0	0	0	1	0	0	0	0	0	0	0	0	0	0	0	0	0	0	0	0	0	0	0	0	0	0	0	0	0	0	0	0	0	0	0	0	0	1	0
1467	male	85	0	rural	>30'	>5'-10'	>10'-20'	>10'-20'	33	0	0	0	0	0	0	0	0	0	0	0	0	0	0	0	1	0	0	0	0	0	0	0	0	0	0	0	0	0	0	0	0	0	1	1	0	0	0	0	0
1468	male	84	0	urban	≤5'	≤5'	≤5'	≤5'	4	0	0	0	0	0	0	0	0	0	0	0	0	0	0	0	0	0	0	0	0	0	0	0	0	0	0	0	0	0	0	0	0	0	0	0	0	0	0	0	1
1469	male	79	0	urban	>5'-10'	≤5'	>5'-10'	>5'-10'	4	0	0	0	0	0	0	0	0	0	0	0	0	0	0	0	0	0	0	0	0	0	0	0	0	0	0	0	0	0	0	0	0	0	0	0	0	0	0	0	0
1470	female	86	0	urban	>10'-20'	≤5'	>5'-10'	>5'-10'	14	0	0	0	0	0	0	0	0	0	0	0	0	1	0	0	0	0	0	0	0	0	0	0	0	0	0	0	0	0	0	0	0	0	0	0	1	0	0	0	0
1471	female	77	0	peri-urban	>20'-30'	>10'-20'	>10'-20'	>10'-20'	10	0	0	1	1	0	0	0	0	1	0	0	0	0	0	0	0	0	0	0	0	0	0	0	0	0	0	0	0	0	0	0	0	0	0	0	0	0	0	0	0
1472	male	88	0	peri-urban	>10'-20'	>5'-10'	≤5'	≤5'	7	0	0	0	1	0	0	0	0	1	0	0	0	1	0	0	1	0	0	0	0	0	0	0	0	0	0	1	0	0	0	0	0	0	0	0	1	0	0	0	1
1473	female	94	0	urban	≤5'	≤5'	≤5'	>5'-10'	24	0	0	0	0	1	0	0	0	0	0	0	0	0	0	0	0	0	0	0	0	0	0	0	0	0	0	0	0	0	0	0	0	0	0	0	0	0	0	0	0
1474	female	89	0	rural	>20'-30'	>10'-20'	>20'-30'	>20'-30'	7	0	0	1	1	1	0	0	1	1	0	0	0	0	0	0	1	1	0	0	0	0	0	0	0	0	0	0	0	0	0	0	0	0	0	0	0	0	0	0	0
1475	female	83	0	urban	>10'-20'	>10'-20'	>5'-10'	>5'-10'	4	0	0	1	1	0	0	0	1	0	0	0	0	0	0	0	1	0	0	0	0	0	0	0	0	0	0	0	0	1	0	0	0	0	0	0	0	0	0	0	0
1476	male	86	0	urban	>5'-10'	≤5'	>5'-10'	>5'-10'	8	0	0	0	1	0	0	0	1	1	0	0	0	0	0	0	0	0	0	0	0	0	0	0	0	0	0	0	0	0	0	0	0	0	0	0	0	0	0	0	1
1477	female	75	0	urban	>5'-10'	>5'-10'	>5'-10'	>5'-10'	10	0	0	0	1	0	0	0	0	0	0	0	0	0	0	0	1	0	0	0	0	0	0	0	0	0	0	0	0	0	0	0	0	0	0	1	0	0	0	0	0
1478	male	66	0	rural	≤5'	≤5'	≤5'	≤5'	5	0	0	0	1	0	0	0	0	0	0	0	0	0	1	0	1	0	0	0	0	0	0	0	0	0	0	0	0	0	0	0	0	0	1	0	0	0	1	0	0
1479	male	91	0	peri-urban	>10'-20'	≤5'	≤5'	≤5'	25	0	0	1	1	0	0	0	0	0	0	0	1	0	0	0	0	0	0	0	0	0	0	0	0	0	0	0	0	0	0	0	0	0	0	0	0	0	0	1	0
1480	male	79	0	urban	>5'-10'	>10'-20'	>5'-10'	>5'-10'	7	0	0	1	0	0	0	0	1	0	0	0	1	1	1	0	0	0	0	0	0	0	0	0	0	0	0	0	0	0	0	0	0	0	0	1	1	0	1	0	1
1481	female	89	0	urban	>5'-10'	≤5'	≤5'	≤5'	5	0	0	1	1	1	1	0	1	0	0	0	1	0	0	0	1	0	0	0	0	0	0	0	0	0	0	0	0	0	0	0	0	0	0	0	0	0	0	0	0
1482	female	90	0	urban	≤5'	≤5'	≤5'	≤5'	7	0	0	0	0	0	0	0	0	0	0	0	0	0	0	0	0	0	0	0	0	0	0	0	0	0	0	0	0	0	0	0	0	0	0	0	0	0	0	0	0
1483	female	88	0	urban	>10'-20'	≤5'	>5'-10'	>5'-10'	9	0	0	0	0	0	0	0	0	0	0	0	0	0	0	0	1	0	0	0	0	0	0	0	0	0	0	0	0	0	0	0	0	0	0	1	0	0	0	0	0
1484	male	78	0	urban	>10'-20'	≤5'	>5'-10'	≤5'	14	0	0	1	1	1	0	0	0	0	0	0	1	0	0	0	1	0	0	0	0	0	0	0	0	0	0	0	0	0	0	0	0	0	1	0	0	0	0	0	1
1485	male	77	0	urban	>5'-10'	≤5'	>5'-10'	>5'-10'	10	0	1	0	1	0	0	0	0	0	0	0	0	0	0	0	0	0	0	0	0	0	0	0	0	0	0	0	0	0	0	0	0	0	0	0	0	0	0	0	0
1486	female	89	0	urban	≤5'	>5'-10'	≤5'	>5'-10'	7	0	0	0	1	0	0	0	1	0	0	0	0	0	0	0	0	0	0	0	0	0	0	0	0	0	0	0	0	0	0	0	0	0	1	0	0	0	0	0	0
1487	male	72	0	peri-urban	>10'-20'	≤5'	≤5'	≤5'	11	0	0	0	1	0	0	0	0	0	0	0	1	1	0	0	0	0	0	0	0	0	0	0	0	1	0	0	0	0	0	0	0	0	0	0	0	0	0	0	1
1488	female	79	0	urban	>5'-10'	>5'-10'	>5'-10'	≤5'	12	0	0	1	1	0	0	0	0	1	0	0	1	0	0	0	0	0	0	0	0	0	0	0	0	0	0	0	0	1	0	0	0	0	0	0	0	0	0	1	1
1489	male	85	0	urban	>5'-10'	≤5'	>5'-10'	>5'-10'	7	0	0	0	0	0	0	1	1	0	0	0	0	0	0	0	0	0	0	0	0	0	0	0	0	0	0	0	0	0	0	0	0	0	0	0	0	0	0	0	0
1490	male	81	0	urban	>5'-10'	≤5'	≤5'	≤5'	13	0	0	0	1	0	0	0	1	0	0	0	0	0	0	0	0	0	0	0	0	0	0	0	0	0	0	0	0	0	0	0	0	0	0	0	0	0	0	0	0
1491	female	89	0	urban	>5'-10'	≤5'	>5'-10'	≤5'	15	0	0	0	1	1	0	0	0	1	0	0	0	0	0	0	0	0	0	0	0	0	0	0	0	0	0	0	0	0	0	0	0	0	0	0	0	0	0	0	0
1492	female	75	0	urban	>5'-10'	≤5'	>5'-10'	>5'-10'	15	0	1	0	0	1	0	0	0	0	0	0	0	0	0	0	0	0	0	0	0	0	0	0	0	0	0	0	0	0	0	0	0	0	0	0	0	0	0	1	0
1493	female	82	0	rural	>10'-20'	>5'-10'	>10'-20'	>10'-20'	4	0	0	1	1	1	0	0	0	1	0	0	0	0	0	0	0	0	0	0	0	0	0	0	0	0	0	0	0	0	0	0	0	0	0	0	0	0	0	0	1
1494	male	83	0	peri-urban	>10'-20'	>5'-10'	>10'-20'	>5'-10'	5	0	0	0	1	0	0	0	0	0	0	0	0	0	0	0	1	0	0	0	0	0	0	0	0	0	0	0	0	0	0	0	0	0	0	0	0	0	0	0	0
1495	male	77	0	peri-urban	>10'-20'	≤5'	>10'-20'	≤5'	7	0	1	1	1	0	0	0	0	0	0	0	0	0	0	0	0	0	0	0	0	0	0	0	0	0	0	0	0	0	0	0	0	0	0	0	0	0	0	0	0
1496	male	52	0	rural	>10'-20'	>5'-10'	>20'-30'	>10'-20'	10	0	1	0	1	0	0	0	0	0	0	0	0	0	0	0	0	0	0	0	0	0	0	0	0	0	0	0	0	0	0	0	0	0	0	0	0	0	0	0	0
1497	male	54	0	rural	≤5'	≤5'	≤5'	≤5'	4	0	0	0	0	0	0	0	1	0	0	0	0	1	0	0	0	0	0	0	0	0	0	0	0	1	0	0	0	0	0	0	0	0	0	0	0	0	1	0	1
1498	male	78	0	urban	>5'-10'	≤5'	>5'-10'	>5'-10'	14	0	0	0	0	0	0	0	0	0	0	0	1	0	0	0	0	0	0	0	0	0	0	0	0	0	0	0	0	0	0	0	0	0	0	0	0	0	0	0	1
1499	male	65	0	peri-urban	>10'-20'	≤5'	≤5'	≤5'	5	0	0	0	0	0	0	0	0	1	0	0	1	1	0	0	1	0	0	0	0	0	0	0	0	0	0	0	0	0	0	0	0	0	0	0	0	0	1	0	0
1500	female	93	0	peri-urban	>5'-10'	>5'-10'	>5'-10'	>5'-10'	9	0	0	0	1	0	0	0	0	1	0	0	0	0	0	0	0	0	0	0	0	0	0	0	0	0	0	0	0	0	0	0	0	0	0	0	0	0	1	0	0
1501	female	83	0	peri-urban	>10'-20'	≤5'	≤5'	≤5'	9	0	0	0	1	0	0	0	0	0	0	0	0	0	0	0	0	0	0	0	0	0	0	0	0	0	0	0	0	0	0	0	0	0	0	0	1	0	0	0	0
1502	male	90	0	peri-urban	>10'-20'	≤5'	>5'-10'	>5'-10'	4	0	0	0	1	1	0	0	0	0	0	0	0	0	0	0	0	0	0	0	0	0	0	0	0	0	0	0	0	0	0	0	0	0	0	0	0	0	0	0	0
1503	female	83	0	rural	>5'-10'	≤5'	>30'	>5'-10'	22	1	1	1	1	1	1	0	0	0	0	0	1	0	0	0	0	0	0	0	0	0	0	0	0	0	0	0	0	0	0	0	0	0	0	0	0	0	1	1	0
1504	male	66	0	urban	>5'-10'	≤5'	>5'-10'	≤5'	7	0	0	0	0	0	0	0	0	0	0	0	0	0	0	0	0	0	0	0	0	0	0	0	0	0	0	0	0	0	0	0	0	0	0	0	0	0	0	0	0
1505	female	86	0	peri-urban	>5'-10'	≤5'	>5'-10'	>5'-10'	5	0	0	0	1	1	0	0	0	0	0	0	0	0	0	0	1	0	0	0	0	0	0	0	0	0	0	0	0	0	0	0	0	0	0	0	0	0	0	0	0
1506	male	73	0	urban	>5'-10'	≤5'	>5'-10'	>5'-10'	5	0	0	0	1	0	0	0	1	0	0	0	0	0	0	0	0	0	0	0	0	0	0	0	0	0	0	0	0	0	0	0	0	0	0	1	0	0	0	0	0
1507	female	90	0	peri-urban	>10'-20'	≤5'	≤5'	≤5'	14	0	0	0	0	0	0	0	0	0	0	0	0	0	0	0	0	0	0	0	0	0	0	0	0	0	0	0	0	0	0	0	0	0	0	0	1	0	0	0	0
1508	female	78	0	urban	>5'-10'	≤5'	≤5'	≤5'	9	0	0	0	1	0	0	0	0	0	0	0	0	0	0	1	0	0	0	0	0	0	0	0	0	0	0	0	0	0	0	0	0	0	0	0	0	0	0	1	0
1509	male	80	0	urban	>5'-10'	≤5'	≤5'	≤5'	12	0	0	0	0	0	0	0	0	0	0	0	1	0	0	0	1	0	0	0	0	0	0	0	1	0	0	0	0	0	0	0	0	0	0	0	0	0	1	1	0
1510	male	90	0	peri-urban	>20'-30'	≤5'	>10'-20'	≤5'	4	0	0	0	0	0	0	0	0	1	0	0	0	0	0	0	0	0	0	0	0	0	0	0	0	0	0	0	0	0	0	0	0	0	0	0	0	0	0	0	0
1511	male	77	0	peri-urban	>10'-20'	≤5'	>5'-10'	>5'-10'	15	0	1	1	1	1	0	0	1	0	0	0	1	1	0	0	1	0	0	0	0	0	0	0	0	0	0	0	0	0	0	0	0	0	0	0	0	0	1	1	1
1512	male	84	0	urban	>5'-10'	≤5'	>5'-10'	≤5'	7	0	0	1	1	1	0	0	1	1	0	0	0	0	0	0	1	0	0	0	0	0	0	0	0	0	0	0	0	0	0	0	0	0	0	0	0	0	0	0	0
1513	male	86	0	peri-urban	>10'-20'	>5'-10'	>5'-10'	>5'-10'	11	0	0	0	1	0	0	1	0	0	0	0	0	0	0	0	0	0	0	0	0	0	0	0	0	0	0	0	0	0	0	0	0	0	0	0	0	0	0	0	0
1514	female	86	0	rural	>10'-20'	>10'-20'	≤5'	≤5'	12	0	0	0	1	0	0	0	0	0	0	0	0	0	0	0	1	0	0	0	0	0	0	0	0	0	0	0	0	0	0	0	0	0	0	0	0	0	0	1	1
1515	female	80	0	urban	>10'-20'	≤5'	>5'-10'	≤5'	4	0	0	0	0	0	0	0	0	0	0	0	0	0	0	0	0	0	0	0	0	0	0	0	0	0	0	0	0	0	0	0	0	0	0	0	0	0	0	0	1
1516	male	89	0	peri-urban	>10'-20'	≤5'	≤5'	≤5'	7	0	0	0	1	0	0	0	1	0	0	0	0	0	0	0	1	0	0	0	0	0	0	0	0	0	0	0	0	0	0	0	0	0	0	0	0	0	0	0	0
1517	male	86	0	peri-urban	>10'-20'	≤5'	>5'-10'	>5'-10'	6	0	0	1	1	0	0	0	0	0	0	0	0	1	0	0	0	0	0	0	0	0	0	0	1	0	0	0	0	0	0	0	0	0	1	1	0	1	1	1	1
1518	female	70	0	urban	≤5'	≤5'	≤5'	>5'-10'	13	0	1	1	1	1	0	0	0	0	0	0	0	0	0	0	1	0	0	0	0	0	0	0	0	0	0	0	0	0	0	0	0	0	0	0	0	0	0	0	0
1519	male	62	0	urban	≤5'	≤5'	≤5'	>5'-10'	6	0	0	1	0	0	0	0	0	0	0	0	0	1	0	0	0	0	0	0	0	0	0	0	0	0	0	0	0	0	0	0	0	0	0	0	0	0	0	0	0
1520	female	81	0	urban	>5'-10'	>5'-10'	>5'-10'	>5'-10'	5	0	0	0	0	0	0	0	0	0	0	0	0	0	0	0	0	0	0	0	0	0	0	0	0	0	0	0	0	0	0	0	0	0	0	1	1	0	0	0	0
1521	female	87	0	urban	>5'-10'	>5'-10'	≤5'	≤5'	15	0	0	1	1	0	0	0	0	0	0	0	1	1	0	1	0	0	0	0	0	0	0	0	0	1	0	0	0	0	0	0	0	0	0	0	0	0	1	0	1
1522	female	72	0	urban	>5'-10'	≤5'	≤5'	≤5'	6	0	1	1	0	1	0	0	1	0	0	0	0	0	0	0	0	0	0	0	0	0	0	0	0	0	0	0	0	0	0	0	0	0	0	1	0	0	0	1	0
1523	male	77	0	peri-urban	>20'-30'	≤5'	>10'-20'	≤5'	13	0	0	1	1	0	0	1	0	0	0	0	0	0	0	0	1	0	0	0	0	1	1	0	0	0	0	0	0	0	0	0	0	0	0	0	0	0	0	0	0
1524	male	77	0	rural	>10'-20'	>5'-10'	>5'-10'	>5'-10'	4	0	0	0	1	0	0	0	0	0	0	0	0	0	0	0	0	0	0	0	0	0	0	0	0	0	0	0	0	0	0	0	0	0	0	0	0	0	1	0	1
1525	female	90	0	peri-urban	>10'-20'	≤5'	≤5'	≤5'	3	0	0	0	0	1	0	0	1	0	0	0	0	0	0	0	0	0	0	0	0	0	0	0	0	0	0	0	0	1	0	0	0	0	0	0	0	0	0	0	0
1526	female	62	0	peri-urban	>10'-20'	≤5'	>10'-20'	≤5'	28	0	0	0	1	0	0	0	0	1	0	0	0	0	0	1	0	0	0	0	0	0	0	0	0	1	0	0	0	0	0	0	0	1	0	0	0	0	0	0	0
1527	male	61	0	urban	>5'-10'	≤5'	≤5'	≤5'	5	0	1	0	0	1	0	0	1	0	0	0	1	1	0	0	0	0	0	0	0	0	0	0	0	0	0	0	0	0	0	0	0	0	0	0	0	0	1	0	1
1528	male	88	0	urban	>5'-10'	≤5'	≤5'	≤5'	7	0	0	0	0	0	0	0	0	0	0	0	1	0	0	0	0	0	0	0	0	0	0	0	0	0	0	0	0	0	0	0	0	0	0	1	1	0	0	0	0
1529	female	82	0	urban	>10'-20'	>20'-30'	>5'-10'	>5'-10'	3	0	0	0	1	0	0	0	1	0	0	0	0	0	0	0	0	0	0	0	0	0	0	0	0	0	0	0	0	0	0	0	0	0	0	0	0	0	0	0	0
1530	female	93	0	peri-urban	>5'-10'	≤5'	≤5'	≤5'	3	0	0	1	0	1	0	0	1	0	0	0	1	0	0	0	0	0	0	0	0	0	0	0	0	0	0	0	0	0	0	0	0	0	0	0	0	0	0	0	0
1531	male	56	0	rural	>10'-20'	>5'-10'	>10'-20'	>10'-20'	4	0	0	0	0	0	0	0	0	1	0	0	0	0	0	0	0	0	0	0	0	0	0	0	0	0	0	0	0	0	0	0	0	1	0	0	0	0	1	0	0
1532	female	84	0	peri-urban	>10'-20'	≤5'	≤5'	≤5'	13	0	0	0	1	1	0	0	0	0	0	0	0	0	0	0	0	0	0	0	0	0	0	0	0	0	0	0	0	0	0	0	0	0	0	0	0	0	0	0	0
1533	male	86	0	peri-urban	>10'-20'	≤5'	≤5'	≤5'	4	0	0	0	1	1	0	0	0	0	0	0	0	0	0	0	0	0	0	0	0	0	0	0	0	0	0	0	0	0	0	0	0	0	0	0	0	0	0	0	0
1534	female	92	0	rural	>30'	≤5'	≤5'	≤5'	13	0	0	1	1	0	1	0	0	0	0	0	1	0	0	0	0	0	0	0	0	0	0	0	0	0	0	0	0	0	0	0	0	0	0	0	0	0	0	1	0
1535	female	78	0	rural	>10'-20'	>30'	>20'-30'	>10'-20'	5	0	0	0	0	0	1	0	1	0	0	0	1	0	0	0	0	0	0	0	0	0	0	0	0	0	0	0	0	0	0	0	0	0	0	0	0	0	0	0	0
1536	female	94	0	rural	>5'-10'	>20'-30'	>5'-10'	>5'-10'	6	0	0	0	0	0	0	0	1	1	0	0	0	0	0	0	1	0	0	0	0	0	0	0	0	0	1	1	0	0	0	0	0	0	0	0	0	0	0	0	0
1537	male	74	0	urban	>10'-20'	≤5'	>5'-10'	>5'-10'	4	0	0	0	0	0	0	0	0	0	0	0	1	0	0	0	0	0	0	0	0	0	0	0	0	0	0	0	0	0	0	0	0	0	0	0	1	0	0	0	1
1538	female	86	0	peri-urban	>20'-30'	≤5'	>20'-30'	>10'-20'	21	0	0	1	0	1	0	0	0	1	0	0	1	1	0	0	1	0	0	0	0	0	0	0	0	0	0	0	1	1	0	0	0	0	0	0	0	0	0	0	1
1539	female	91	0	urban	>5'-10'	>5'-10'	≤5'	≤5'	6	0	0	0	0	0	0	0	0	0	0	0	0	0	0	0	0	0	0	0	0	0	0	0	0	0	0	0	0	0	0	0	0	0	0	0	0	0	0	0	1
1540	female	85	0	peri-urban	>10'-20'	≤5'	≤5'	≤5'	9	0	0	0	0	0	0	0	1	0	0	0	0	0	0	0	0	0	0	0	0	0	0	0	0	0	0	0	0	0	0	0	0	0	0	0	0	0	0	1	0
1541	female	89	0	urban	≤5'	≤5'	≤5'	≤5'	6	0	0	0	1	0	0	0	0	0	0	0	0	0	0	0	0	0	0	0	0	0	0	0	0	0	0	0	0	1	0	0	0	0	0	0	0	0	0	1	0
1542	male	73	0	urban	>5'-10'	≤5'	>5'-10'	≤5'	11	0	0	0	1	0	0	0	0	0	0	0	0	0	0	0	0	0	0	0	0	1	1	0	0	0	0	0	0	0	0	0	0	0	0	0	0	0	1	0	0
1543	male	77	0	peri-urban	>5'-10'	≤5'	>5'-10'	>5'-10'	7	0	0	1	1	0	0	0	0	1	0	0	0	0	1	0	1	0	0	0	0	0	0	0	0	0	0	0	0	0	0	0	0	0	1	0	0	0	0	1	0
1544	female	88	0	urban	>5'-10'	≤5'	>5'-10'	>5'-10'	7	0	0	0	1	0	0	0	1	0	0	0	0	0	0	0	1	0	0	0	0	0	0	0	0	0	0	0	0	0	0	0	0	0	0	0	0	0	0	1	0
1545	female	87	0	urban	>5'-10'	≤5'	>5'-10'	>5'-10'	8	0	0	0	1	0	0	0	0	0	0	0	0	0	0	0	0	0	0	0	0	0	0	0	0	0	0	0	0	1	0	0	0	0	0	0	0	0	0	0	0
1546	male	85	0	urban	>5'-10'	≤5'	≤5'	≤5'	4	0	0	0	1	0	0	0	0	0	0	0	0	0	0	0	0	0	0	0	0	0	0	0	0	0	0	0	0	0	0	0	0	0	1	0	0	0	0	1	0
1547	male	89	0	rural	≤5'	≤5'	≤5'	≤5'	8	0	0	1	1	0	0	0	0	1	0	0	1	0	0	0	0	0	0	0	0	0	1	0	0	0	0	0	0	0	0	0	0	0	0	0	0	0	0	0	1
1548	female	80	0	urban	>10'-20'	≤5'	>5'-10'	>5'-10'	18	0	0	0	0	0	0	0	0	0	0	0	0	0	0	0	0	0	0	0	0	1	1	0	0	0	0	0	0	0	0	0	0	0	0	0	1	0	0	0	1
1549	female	88	0	urban	>10'-20'	≤5'	≤5'	≤5'	17	0	0	0	0	0	0	0	0	0	0	0	0	0	0	0	0	0	0	0	0	0	0	0	0	0	0	0	0	0	0	0	0	0	0	0	0	0	0	0	0
1550	female	86	0	peri-urban	>10'-20'	≤5'	>5'-10'	>5'-10'	6	0	0	0	0	0	0	0	1	1	0	0	0	0	0	0	0	0	0	0	0	0	0	0	0	0	0	0	0	0	0	0	0	0	1	0	0	0	0	0	1
1551	male	57	0	peri-urban	>20'-30'	≤5'	>20'-30'	≤5'	5	0	1	0	0	0	0	0	0	1	0	0	0	0	0	0	0	0	0	0	0	0	0	0	0	0	0	0	0	0	0	0	0	0	0	0	0	0	0	0	0
1552	male	97	0	urban	>5'-10'	≤5'	≤5'	≤5'	5	0	0	0	1	0	0	0	0	0	0	0	0	1	0	0	0	0	0	0	0	0	0	0	0	0	0	0	0	0	0	0	0	0	0	0	0	0	1	0	0
1553	male	74	0	urban	>10'-20'	≤5'	>5'-10'	>5'-10'	5	0	0	0	1	0	0	0	0	0	0	0	0	1	0	0	1	0	0	0	0	0	0	0	0	0	0	0	0	0	0	0	0	0	0	0	0	0	1	0	0
1554	female	88	0	urban	>5'-10'	≤5'	≤5'	≤5'	7	0	0	1	1	1	1	1	1	0	0	0	1	0	0	0	0	0	0	0	0	0	1	0	0	0	0	0	1	0	0	0	0	0	0	0	0	0	0	0	0
1555	male	71	0	urban	>10'-20'	≤5'	>5'-10'	>5'-10'	3	0	0	1	1	0	0	0	0	0	0	0	0	0	0	0	0	0	0	0	0	0	1	0	0	1	0	0	0	0	0	0	0	0	1	0	0	0	0	1	1
1556	female	83	0	peri-urban	>10'-20'	>10'-20'	≤5'	≤5'	5	0	0	0	0	0	0	0	0	0	0	0	0	0	0	0	0	1	0	0	0	0	0	0	0	0	0	0	0	0	0	0	0	0	0	0	0	0	1	0	0
1557	female	87	0	peri-urban	>20'-30'	>10'-20'	>5'-10'	>5'-10'	10	0	1	0	0	1	0	0	0	0	0	0	0	0	0	0	0	0	0	0	0	0	0	0	0	0	0	0	0	0	0	0	0	0	0	0	0	0	0	0	0
1558	female	82	0	rural	>20'-30'	>20'-30'	≤5'	≤5'	9	0	0	0	0	0	0	0	0	0	0	0	0	0	0	0	0	0	0	0	0	0	0	0	0	0	0	0	0	0	0	0	0	0	0	0	0	0	0	0	0
1559	female	92	0	urban	>5'-10'	≤5'	>5'-10'	≤5'	8	0	0	1	0	0	0	0	0	1	0	0	0	0	0	0	1	0	0	0	0	0	0	0	0	0	0	0	0	0	0	0	0	0	1	0	1	0	0	1	0
1560	female	87	0	peri-urban	>10'-20'	≤5'	≤5'	≤5'	8	0	0	0	0	0	0	0	0	1	0	0	0	0	0	0	0	0	0	0	0	0	0	0	0	0	0	0	0	0	0	0	0	0	0	0	0	0	0	0	0
1561	female	88	0	urban	≤5'	>5'-10'	≤5'	>5'-10'	8	0	0	0	0	0	0	0	0	0	0	0	0	0	0	0	0	0	0	0	0	0	0	0	0	0	0	0	0	0	0	0	0	0	0	0	0	0	0	0	0
1562	female	67	0	rural	>20'-30'	≤5'	>10'-20'	>10'-20'	25	0	0	0	1	0	0	0	0	0	0	0	0	1	0	0	1	0	0	0	0	0	0	0	0	0	0	0	0	0	0	0	0	0	0	0	0	0	1	1	0
1563	female	82	0	urban	>5'-10'	>10'-20'	>5'-10'	>5'-10'	14	0	0	0	1	0	0	0	0	0	0	0	0	0	0	0	0	0	0	0	0	0	0	0	0	0	0	0	0	0	0	0	0	0	0	0	0	0	0	0	0
1564	female	87	0	peri-urban	>10'-20'	≤5'	≤5'	≤5'	7	0	0	0	0	0	0	0	0	0	0	0	0	1	0	0	0	0	0	0	0	0	0	0	0	0	0	0	0	0	0	0	0	0	0	0	0	0	1	1	0
1565	female	81	0	peri-urban	>10'-20'	>5'-10'	>5'-10'	>5'-10'	9	1	1	1	1	0	0	0	0	0	0	0	0	0	0	1	0	0	0	0	0	0	0	0	0	0	0	0	0	0	0	0	0	0	0	1	0	0	0	0	0
1566	female	74	0	rural	≤5'	≤5'	≤5'	>10'-20'	10	0	0	0	1	0	0	0	0	0	0	0	1	0	0	0	0	0	0	0	0	1	1	0	0	0	0	0	0	0	0	0	0	0	0	0	0	0	0	0	1
1567	male	89	0	peri-urban	>10'-20'	>5'-10'	>5'-10'	>5'-10'	9	0	0	0	0	0	0	0	0	0	0	0	0	0	0	0	0	0	0	0	0	0	0	0	0	0	0	0	0	0	0	0	0	0	0	0	1	0	0	0	0
1568	female	86	0	peri-urban	>20'-30'	>20'-30'	>10'-20'	>10'-20'	11	0	0	0	1	0	0	0	0	1	0	1	0	0	0	0	0	0	0	0	0	0	1	0	0	0	0	0	0	0	0	0	0	0	0	1	1	0	0	0	0
1569	male	90	0	urban	>5'-10'	>5'-10'	>5'-10'	>5'-10'	8	0	0	1	1	0	0	0	0	1	0	0	0	0	0	0	1	0	0	0	0	0	0	0	1	0	0	1	0	0	0	0	0	0	1	0	0	0	0	1	0
1570	female	94	0	urban	>5'-10'	≤5'	>5'-10'	>5'-10'	4	0	0	0	0	0	0	0	0	1	0	0	0	0	0	0	1	0	0	0	0	0	0	0	0	0	0	0	0	0	0	0	0	0	0	0	1	0	0	0	0
1571	male	66	0	peri-urban	>10'-20'	≤5'	>10'-20'	>10'-20'	9	0	1	1	1	0	0	0	1	1	0	0	0	0	0	0	1	0	0	0	0	0	0	0	0	0	0	0	0	0	0	0	0	0	1	0	0	0	0	1	0
1572	female	89	0	peri-urban	>20'-30'	>20'-30'	>20'-30'	>10'-20'	24	0	0	0	1	0	0	0	1	1	0	0	1	0	0	0	0	0	0	0	0	0	0	0	0	0	0	0	0	0	0	0	0	0	0	1	0	0	0	0	0
1573	female	86	0	rural	>30'	≤5'	>10'-20'	>10'-20'	7	0	0	0	1	0	0	0	1	0	0	0	0	0	0	0	0	0	0	0	0	0	0	0	0	0	0	1	0	0	0	0	0	1	0	0	0	0	0	0	0
1574	female	84	0	peri-urban	>20'-30'	≤5'	>10'-20'	>10'-20'	9	0	0	0	0	1	0	0	1	0	0	0	0	0	0	0	0	0	0	0	0	0	0	0	0	0	0	0	0	1	0	0	0	0	0	0	1	0	0	0	0
1575	female	88	0	urban	>5'-10'	≤5'	≤5'	≤5'	5	1	1	0	1	1	0	0	0	0	0	0	0	0	0	0	0	0	0	0	0	0	0	0	0	0	0	0	1	1	0	0	0	0	1	0	0	0	0	1	0
1576	female	77	0	urban	>5'-10'	≤5'	≤5'	≤5'	13	0	1	0	1	1	0	0	0	0	0	0	0	1	0	0	0	0	0	0	0	0	0	0	0	0	0	0	1	1	0	0	0	0	0	0	0	0	1	0	0
1577	male	69	0	urban	>5'-10'	≤5'	>5'-10'	>5'-10'	6	0	0	0	0	0	0	0	1	0	0	1	0	0	0	0	0	0	0	0	0	0	0	0	0	0	0	0	0	0	0	0	0	0	0	1	0	0	0	1	0
1578	male	52	0	rural	>20'-30'	>5'-10'	>20'-30'	>20'-30'	3	0	0	0	0	0	0	0	1	0	0	0	0	0	0	0	0	0	0	0	0	0	0	0	0	0	0	0	0	0	0	0	0	0	0	0	0	0	0	0	0
1579	female	88	0	peri-urban	>10'-20'	>10'-20'	>10'-20'	>10'-20'	4	0	0	0	0	0	0	0	0	1	0	0	0	0	0	0	0	0	0	0	0	0	0	0	0	0	0	0	0	0	0	0	0	0	0	0	0	0	0	0	0
1580	male	64	0	peri-urban	>10'-20'	>10'-20'	≤5'	≤5'	9	0	0	0	0	0	0	0	0	0	0	0	0	1	1	0	1	0	0	0	0	0	0	0	0	0	0	0	0	0	0	0	0	0	0	0	0	0	1	0	1
1581	female	96	0	peri-urban	>20'-30'	>20'-30'	>10'-20'	>10'-20'	2	0	0	0	1	0	0	0	1	1	0	0	0	0	0	0	0	0	0	0	0	0	0	0	0	0	0	0	0	0	0	0	0	0	0	1	0	0	0	0	0
1582	female	87	0	urban	>5'-10'	≤5'	>5'-10'	>5'-10'	4	0	0	0	0	0	0	0	1	0	0	0	1	1	0	0	0	0	0	0	0	0	0	0	0	0	0	1	0	1	0	0	0	0	1	1	0	0	1	0	1
1583	female	89	0	peri-urban	>10'-20'	≤5'	≤5'	≤5'	8	0	0	1	1	1	0	0	0	0	0	0	0	0	0	0	0	0	0	0	0	0	0	0	0	0	0	1	0	0	0	0	0	0	0	1	0	0	0	0	0
1584	female	83	0	urban	>5'-10'	≤5'	≤5'	≤5'	9	0	0	1	0	0	0	0	0	0	0	0	1	1	0	0	1	0	0	0	0	0	0	0	0	0	0	1	0	0	0	0	0	0	0	0	0	0	1	0	1
1585	male	93	0	urban	>10'-20'	>10'-20'	>5'-10'	>5'-10'	12	0	1	1	1	0	0	0	0	0	0	0	1	0	1	0	1	0	0	0	0	0	0	0	1	0	0	0	0	0	0	0	0	0	1	0	0	0	1	0	0
1586	male	76	0	urban	≤5'	>5'-10'	≤5'	≤5'	30	0	0	1	1	0	0	1	0	0	0	0	0	1	1	0	1	0	0	0	0	0	0	0	0	0	0	0	1	0	0	0	0	0	1	0	1	0	0	1	0
1587	female	95	0	peri-urban	>10'-20'	≤5'	>5'-10'	>5'-10'	7	0	0	0	0	0	0	0	0	1	0	0	1	0	0	0	0	0	0	0	0	0	0	0	0	0	0	0	0	0	0	0	0	0	0	0	1	0	0	0	0
1588	female	81	0	urban	≤5'	≤5'	≤5'	≤5'	9	0	0	0	1	0	0	1	1	0	0	0	0	0	0	0	1	0	0	0	0	0	0	0	0	0	0	0	0	0	0	0	0	0	1	0	0	0	0	0	0
1589	male	91	0	peri-urban	>10'-20'	>10'-20'	>5'-10'	>5'-10'	4	0	0	1	1	1	0	0	1	0	0	0	1	0	0	0	1	0	0	0	0	0	0	0	0	0	0	1	0	0	0	0	0	0	1	1	0	0	0	1	0
1590	male	62	0	rural	>10'-20'	≤5'	≤5'	≤5'	7	0	0	0	0	0	0	0	0	0	0	0	0	1	0	0	0	1	0	0	0	0	0	0	0	0	0	0	0	0	1	0	0	0	0	0	0	0	1	0	0
1591	female	82	0	urban	>5'-10'	>5'-10'	≤5'	≤5'	7	0	0	0	1	1	0	0	1	0	0	0	0	0	0	0	0	0	0	0	0	0	0	0	0	0	0	0	0	0	0	0	0	0	0	0	0	0	0	1	0
1592	male	91	0	rural	>10'-20'	>5'-10'	>5'-10'	>5'-10'	10	0	0	1	1	1	0	0	1	0	0	0	1	0	0	0	0	0	0	0	0	0	0	0	0	0	0	0	0	1	0	0	0	0	0	1	0	0	0	1	1
1593	male	72	0	urban	>5'-10'	>5'-10'	>5'-10'	>5'-10'	4	0	0	0	0	0	0	0	1	0	0	0	0	0	0	0	0	0	0	0	0	0	0	0	0	0	0	0	0	0	0	0	0	0	1	0	0	0	0	0	0
1594	female	90	0	rural	>5'-10'	>5'-10'	>5'-10'	>10'-20'	6	0	0	1	1	1	0	0	0	1	0	0	1	0	0	0	0	0	0	0	0	0	0	0	0	0	0	0	0	0	0	0	0	0	0	0	0	0	0	0	0
1595	female	92	0	urban	>5'-10'	>5'-10'	≤5'	≤5'	10	0	0	0	0	0	0	0	0	0	0	1	1	0	0	0	0	0	0	0	0	0	0	0	0	0	0	0	0	0	0	0	0	0	0	0	1	0	0	0	1
1596	male	76	0	rural	>20'-30'	≤5'	>5'-10'	>5'-10'	5	0	0	1	1	1	0	1	0	1	0	0	0	0	0	0	1	0	0	0	0	0	0	0	0	0	0	0	0	0	0	0	0	0	0	0	0	0	0	0	0
1597	female	97	0	peri-urban	>5'-10'	≤5'	≤5'	≤5'	3	0	0	1	1	0	0	0	0	0	0	0	0	0	0	0	1	0	0	0	0	0	0	0	0	0	0	1	0	0	0	0	0	0	0	0	0	0	0	0	0
1598	male	94	0	urban	>10'-20'	>10'-20'	>5'-10'	>5'-10'	4	0	0	0	0	0	0	0	0	0	0	0	0	0	0	0	0	0	0	0	0	0	0	0	0	0	0	0	0	0	0	0	0	0	0	0	0	0	0	1	0
1599	female	80	0	urban	>5'-10'	≤5'	>5'-10'	≤5'	5	0	0	0	0	0	0	0	1	0	0	0	0	1	0	1	0	0	0	0	0	0	0	0	0	0	0	0	0	0	0	0	0	0	0	1	0	0	0	0	0
1600	female	96	0	urban	>10'-20'	≤5'	>5'-10'	>5'-10'	15	0	0	0	0	0	0	0	0	0	0	0	0	0	0	0	0	0	0	0	0	0	0	0	0	0	0	0	0	0	0	0	0	0	0	0	1	0	0	1	0
1601	female	74	0	urban	>5'-10'	≤5'	≤5'	≤5'	3	0	0	1	0	1	0	0	0	1	0	0	1	0	0	0	0	0	0	0	0	0	0	0	0	0	0	0	0	0	0	0	0	0	0	0	0	0	0	0	0
1602	male	73	0	peri-urban	>10'-20'	≤5'	>10'-20'	>10'-20'	3	0	0	0	1	0	0	0	0	0	0	0	0	0	0	0	0	0	0	0	0	0	0	0	1	0	0	0	0	0	0	0	0	0	0	0	0	0	0	0	0
1603	male	85	0	peri-urban	>10'-20'	≤5'	>5'-10'	>5'-10'	7	0	0	0	0	0	0	0	0	1	0	0	1	1	0	0	1	0	0	0	0	0	0	0	0	0	0	0	0	0	0	0	0	0	0	0	0	0	1	0	1
1604	male	81	0	peri-urban	>10'-20'	≤5'	≤5'	≤5'	13	1	1	1	0	0	0	1	1	0	0	0	0	1	0	0	1	0	0	0	0	0	0	0	0	0	0	0	0	0	0	0	0	0	1	0	0	0	1	1	0
1605	female	90	0	urban	>5'-10'	≤5'	≤5'	≤5'	15	0	0	1	1	0	0	0	1	0	0	0	0	0	0	0	1	0	0	0	0	0	1	0	0	0	0	0	0	0	0	0	0	0	0	0	1	0	0	0	0
1606	female	94	0	urban	>10'-20'	≤5'	>5'-10'	≤5'	4	0	0	0	0	1	0	0	1	0	0	0	0	0	0	0	0	0	0	0	0	0	0	0	0	0	0	0	0	0	0	0	0	0	0	0	0	0	0	0	0
1607	female	86	0	urban	>10'-20'	>10'-20'	>10'-20'	≤5'	3	0	0	0	1	0	0	0	0	1	0	0	0	0	0	0	1	0	0	0	0	0	0	0	0	0	0	0	0	0	0	0	0	0	0	0	0	0	0	0	1
1608	female	95	0	urban	>10'-20'	>5'-10'	>5'-10'	>5'-10'	5	0	0	1	1	0	0	1	1	1	0	0	0	0	0	0	0	0	0	0	0	0	0	0	0	0	0	0	0	0	0	0	0	0	0	0	0	0	0	0	0
1609	male	87	0	peri-urban	>20'-30'	≤5'	>20'-30'	>10'-20'	33	0	0	0	1	0	0	0	0	0	0	0	0	0	0	0	0	0	0	0	0	0	0	0	0	0	1	0	0	0	0	0	0	0	0	1	0	0	0	0	0
1610	male	72	0	rural	>20'-30'	≤5'	>10'-20'	>10'-20'	9	1	1	0	1	1	0	0	0	0	0	0	0	0	0	0	0	0	0	0	0	0	0	0	0	0	0	0	0	0	0	0	0	0	1	0	0	0	1	1	0
1611	female	76	0	peri-urban	>20'-30'	≤5'	>20'-30'	>10'-20'	7	0	0	1	1	0	0	0	1	0	0	0	0	0	0	0	0	0	0	0	0	0	0	0	0	0	0	0	0	1	0	0	0	0	0	0	0	0	0	0	0
1612	male	90	0	urban	>5'-10'	>10'-20'	>5'-10'	>5'-10'	4	0	0	1	0	0	0	0	1	0	0	0	0	0	0	0	0	0	0	0	0	0	0	0	0	0	0	0	0	0	0	0	0	0	0	1	0	0	0	0	0
1613	female	87	0	peri-urban	>10'-20'	≤5'	≤5'	≤5'	7	0	0	0	0	0	0	0	1	1	0	0	0	1	0	0	0	0	0	0	0	0	0	0	0	0	0	0	0	0	0	0	0	1	0	0	0	0	1	1	0
1614	female	84	0	urban	>5'-10'	≤5'	>5'-10'	>5'-10'	3	0	0	0	0	0	0	0	0	0	0	0	0	0	0	0	0	0	0	0	0	0	0	0	0	0	0	0	0	0	0	0	0	0	0	0	0	0	0	0	0
1615	female	74	0	urban	>5'-10'	≤5'	≤5'	≤5'	5	0	0	0	0	0	0	0	1	0	0	0	0	1	0	0	0	0	0	0	0	0	0	0	0	0	0	0	0	0	0	0	0	0	0	0	0	0	1	1	1
1616	female	91	0	peri-urban	>10'-20'	≤5'	>5'-10'	>5'-10'	13	0	0	0	0	0	0	0	0	0	0	0	1	0	0	0	0	0	0	0	0	0	0	0	0	0	0	0	0	0	0	0	0	1	0	0	0	0	0	1	1
1617	male	80	0	urban	>5'-10'	≤5'	≤5'	≤5'	12	0	0	0	1	0	0	1	0	0	0	1	0	0	0	0	0	0	0	0	0	0	0	0	0	0	0	0	0	0	0	0	0	0	1	0	0	0	0	1	1
1618	female	92	0	urban	>5'-10'	>10'-20'	≤5'	≤5'	7	0	0	1	1	1	0	0	0	0	0	0	0	0	0	0	0	0	0	0	0	0	0	0	0	0	0	0	0	0	0	0	0	0	0	0	1	0	0	0	0
1619	male	85	0	urban	>5'-10'	≤5'	>5'-10'	≤5'	6	0	0	0	1	0	0	0	0	0	0	0	1	1	0	0	0	0	0	0	0	0	0	0	0	0	0	0	0	0	0	0	0	0	0	0	0	0	1	1	1
1620	male	84	0	peri-urban	>20'-30'	≤5'	>20'-30'	≤5'	15	0	0	0	0	1	0	0	0	0	0	0	0	0	0	0	0	0	0	0	0	0	0	0	0	0	0	0	0	0	0	0	0	0	0	0	0	0	1	0	0
1621	female	72	0	urban	>10'-20'	>5'-10'	>5'-10'	>5'-10'	7	0	0	0	1	1	1	0	0	0	0	0	1	0	0	0	0	0	0	0	0	0	0	0	0	0	0	0	0	0	0	0	0	0	0	0	0	0	0	0	1
1622	female	78	0	urban	>5'-10'	≤5'	>5'-10'	≤5'	4	0	0	0	1	0	0	0	0	0	0	0	0	0	0	0	0	0	0	0	0	0	0	0	0	0	0	0	0	0	0	0	0	0	0	0	0	0	0	1	0
1623	female	91	0	urban	>5'-10'	≤5'	≤5'	≤5'	7	0	0	0	1	0	0	0	0	1	0	0	0	0	0	0	0	0	0	0	0	0	0	0	0	0	0	0	0	0	0	0	0	0	0	0	0	0	0	0	0
1624	female	76	0	peri-urban	>10'-20'	≤5'	≤5'	≤5'	35	1	0	0	0	1	0	0	0	0	0	0	1	0	0	0	0	0	0	0	0	0	0	0	0	0	0	0	0	0	0	0	0	0	0	0	0	0	0	0	0
1625	female	90	0	peri-urban	>10'-20'	≤5'	≤5'	≤5'	10	0	0	0	0	0	0	0	1	0	0	0	0	0	0	0	0	0	0	0	0	0	0	0	0	0	0	0	0	1	0	0	0	0	0	0	1	0	0	0	0
1626	male	88	0	urban	>5'-10'	≤5'	≤5'	≤5'	3	0	0	0	1	0	0	1	0	0	0	0	0	0	0	0	0	0	0	0	0	0	0	0	0	0	0	0	0	0	0	0	0	0	0	0	0	0	0	1	0
1627	male	70	0	peri-urban	>10'-20'	>5'-10'	≤5'	≤5'	8	0	1	0	1	1	0	1	0	0	0	0	0	0	0	0	0	0	0	0	0	0	0	0	0	0	0	0	0	0	0	0	0	0	1	0	0	0	0	0	1
1628	female	88	0	urban	>5'-10'	≤5'	>5'-10'	>5'-10'	10	0	0	0	1	0	0	0	0	0	0	0	0	1	0	0	0	0	0	0	0	0	0	0	0	0	0	0	0	0	0	0	0	0	0	0	0	0	0	0	0
1629	female	93	0	urban	>5'-10'	≤5'	>5'-10'	≤5'	4	0	0	0	0	0	0	0	0	0	0	0	1	0	0	0	0	0	0	0	0	0	0	0	0	0	1	0	0	1	0	0	0	0	0	0	0	0	0	0	0
1630	male	79	0	urban	>10'-20'	≤5'	>5'-10'	>5'-10'	2	0	0	0	0	0	0	0	0	0	0	0	0	0	0	0	0	0	0	0	0	0	0	0	0	0	0	0	0	0	0	0	0	0	0	0	0	0	0	1	0
1631	male	68	0	rural	>10'-20'	≤5'	≤5'	≤5'	13	1	1	0	0	1	0	0	0	0	0	0	1	0	1	0	1	0	0	0	0	1	0	0	0	0	0	0	0	0	0	0	0	0	0	0	0	0	1	0	0
1632	female	85	0	peri-urban	>10'-20'	≤5'	>5'-10'	>5'-10'	7	1	1	0	1	1	0	0	1	0	0	0	0	0	0	0	0	0	0	0	0	0	0	0	0	0	0	0	0	0	0	0	0	0	0	0	0	0	0	0	0
1633	female	62	1	urban	>10'-20'	>5'-10'	>5'-10'	>5'-10'	7	0	0	0	0	0	0	0	0	1	0	0	1	1	0	0	0	0	0	0	0	0	0	0	0	0	0	0	0	0	0	0	0	0	0	0	0	0	1	0	1
1634	female	80	0	urban	>5'-10'	≤5'	≤5'	≤5'	5	0	0	0	0	0	0	0	1	0	0	0	0	1	0	0	0	0	0	0	0	0	0	0	0	0	0	0	0	0	0	0	0	0	0	0	0	0	1	0	0
1635	female	87	0	urban	>5'-10'	>10'-20'	≤5'	≤5'	19	0	0	0	1	0	0	0	0	0	0	1	0	1	0	0	1	0	0	0	0	0	0	0	0	0	0	0	0	0	0	0	0	0	0	0	0	0	1	0	1
1636	male	74	0	rural	>20'-30'	>20'-30'	>20'-30'	>20'-30'	6	0	0	0	0	0	1	0	0	0	0	0	1	0	0	0	0	0	0	0	0	0	0	0	0	0	0	0	0	0	0	0	0	0	0	0	0	0	0	0	0
1637	male	85	0	peri-urban	>5'-10'	≤5'	>5'-10'	>5'-10'	5	0	0	0	1	0	0	1	0	0	0	0	0	0	0	0	0	0	0	0	0	0	0	0	0	0	0	0	0	0	0	0	0	0	0	0	0	0	0	0	0
1638	male	85	0	urban	>5'-10'	≤5'	≤5'	≤5'	4	0	0	0	1	0	0	0	0	1	0	0	1	0	0	0	0	0	0	0	0	0	0	0	0	0	0	0	0	0	0	0	0	0	0	0	0	0	0	0	1
1639	female	69	0	peri-urban	>10'-20'	>5'-10'	>10'-20'	≤5'	3	0	0	0	1	0	0	0	1	0	0	0	0	1	0	0	1	0	0	0	0	1	1	0	1	0	0	0	0	0	0	0	0	0	0	0	0	0	0	0	0
1640	male	80	0	urban	>10'-20'	≤5'	>5'-10'	>5'-10'	4	0	0	1	1	0	0	0	0	0	0	0	0	0	0	0	0	0	0	0	0	0	0	0	0	0	0	0	0	0	0	0	0	0	0	0	0	0	0	0	1
1641	male	76	0	peri-urban	>10'-20'	>5'-10'	>10'-20'	>5'-10'	7	0	0	0	1	1	0	0	0	0	0	0	0	0	0	0	0	0	0	0	0	0	0	0	0	0	0	0	0	0	0	0	0	0	0	0	0	0	0	0	0
1642	male	81	0	urban	>5'-10'	>5'-10'	>5'-10'	>5'-10'	8	0	0	0	0	0	0	0	0	1	0	0	0	0	0	0	0	0	0	0	0	0	0	0	0	0	0	0	0	0	0	0	0	0	0	0	0	0	0	0	0
1643	male	78	0	rural	>10'-20'	≤5'	>30'	>10'-20'	17	0	0	0	0	0	0	0	1	1	0	0	0	0	0	0	1	0	0	0	0	1	1	0	0	0	0	0	0	0	0	0	0	0	1	0	0	0	0	0	0
1644	male	77	0	peri-urban	>20'-30'	≤5'	≤5'	≤5'	5	0	0	0	1	1	0	0	0	0	0	0	0	0	0	0	0	0	0	0	0	0	0	0	0	0	0	0	0	0	0	0	0	0	0	0	0	0	0	0	0
1645	female	88	0	peri-urban	>5'-10'	≤5'	≤5'	≤5'	28	0	0	0	0	0	0	0	1	0	0	0	0	0	0	0	0	0	0	0	0	0	0	0	0	0	0	0	0	0	0	0	0	0	0	0	0	0	0	0	0
1646	male	84	0	urban	>5'-10'	≤5'	≤5'	≤5'	3	0	0	0	1	0	0	0	0	0	0	0	0	1	0	0	0	0	0	0	0	0	0	0	0	0	0	0	0	0	0	0	0	1	0	1	1	0	1	0	0
1647	male	76	0	rural	>10'-20'	>5'-10'	>10'-20'	>10'-20'	13	0	0	1	1	0	0	0	0	0	0	0	0	0	1	1	1	0	0	0	0	0	0	0	0	0	0	0	0	0	0	0	0	0	1	0	0	0	1	0	0
1648	male	80	0	urban	>5'-10'	≤5'	≤5'	≤5'	13	0	0	1	1	1	0	0	0	0	0	0	1	1	0	0	0	0	0	0	0	0	0	0	0	0	0	0	1	1	0	0	0	0	0	0	0	0	1	0	1
1649	female	84	0	peri-urban	>20'-30'	≤5'	>10'-20'	>5'-10'	5	0	0	0	0	0	0	0	0	0	0	0	0	0	0	0	0	0	0	0	0	0	0	0	0	0	0	0	0	0	0	0	0	0	0	0	0	0	0	0	0
1650	male	82	0	urban	≤5'	≤5'	≤5'	>5'-10'	7	0	0	0	0	1	0	0	0	0	0	0	0	1	0	0	1	0	0	0	0	0	0	0	0	0	0	0	0	1	0	0	0	0	0	0	1	0	1	0	0
1651	female	70	0	rural	≤5'	≤5'	≤5'	≤5'	3	0	0	0	0	0	0	0	0	0	0	0	0	0	0	0	0	0	0	0	0	1	1	0	0	0	0	0	0	0	0	0	0	0	0	0	0	0	0	0	0
1652	female	69	0	peri-urban	>20'-30'	>5'-10'	>10'-20'	>10'-20'	5	1	1	0	0	0	0	0	0	0	0	0	1	1	0	0	1	1	0	0	0	0	0	0	0	0	0	0	0	0	0	0	0	0	1	0	0	0	1	1	1
1653	female	75	0	urban	>5'-10'	≤5'	≤5'	≤5'	7	0	0	0	0	0	0	0	0	0	0	0	0	0	0	0	0	0	0	0	0	0	0	0	0	0	0	0	0	0	0	0	0	0	0	0	0	0	0	1	0
1654	male	88	0	urban	>5'-10'	≤5'	≤5'	≤5'	5	0	0	0	1	0	0	0	0	1	0	0	1	1	0	0	0	0	0	0	0	0	0	0	0	0	0	0	0	0	0	0	0	0	0	0	1	0	1	0	0
1655	female	70	0	urban	>5'-10'	>5'-10'	>5'-10'	>5'-10'	20	0	1	0	1	1	0	0	1	0	0	0	1	0	0	0	0	0	0	0	0	0	0	0	0	0	0	0	0	0	0	0	0	0	1	0	0	0	0	1	0
1656	female	86	0	urban	≤5'	≤5'	≤5'	≤5'	4	0	0	0	0	0	0	0	0	0	0	0	0	0	0	0	0	1	0	0	0	0	0	0	0	0	0	0	1	1	0	0	0	0	0	0	1	0	0	0	0
1657	male	81	0	peri-urban	>10'-20'	>5'-10'	≤5'	≤5'	4	0	0	0	0	0	0	0	0	0	0	0	1	0	0	0	0	0	0	0	0	0	0	0	0	0	0	0	0	0	0	0	0	0	0	1	1	0	0	0	1
1658	female	67	0	rural	>10'-20'	≤5'	≤5'	≤5'	6	0	0	0	0	1	0	0	0	0	0	0	1	0	0	0	0	0	0	0	0	0	0	0	0	0	0	0	0	0	0	0	0	0	0	0	0	0	0	0	0
1659	male	67	0	urban	≤5'	>5'-10'	≤5'	>5'-10'	8	0	1	0	0	1	0	0	1	0	0	0	0	0	0	0	0	0	0	0	0	0	0	0	0	0	0	0	0	0	0	0	0	0	0	0	0	0	0	0	0
1660	female	87	0	peri-urban	>10'-20'	>10'-20'	>10'-20'	>10'-20'	14	0	0	0	1	0	0	0	0	0	0	0	0	0	0	0	0	0	0	0	0	0	0	0	0	0	0	0	0	0	0	0	0	0	0	0	0	0	0	0	0
1661	male	85	0	urban	>5'-10'	>10'-20'	≤5'	≤5'	5	0	0	0	1	0	0	0	0	0	0	0	0	0	0	0	0	0	0	0	0	0	0	0	0	0	0	0	0	0	0	0	0	0	0	0	0	0	0	0	0
1662	male	70	0	peri-urban	>10'-20'	>5'-10'	>5'-10'	>5'-10'	2	0	0	0	0	0	0	0	0	1	0	0	1	0	0	0	0	0	0	0	0	0	0	0	0	0	0	0	0	0	0	0	0	0	0	0	0	0	1	0	1
1663	male	60	0	rural	>5'-10'	≤5'	>5'-10'	>5'-10'	5	0	0	0	1	0	0	0	0	1	0	0	0	1	1	0	1	0	0	0	0	0	0	0	0	0	0	0	0	0	0	0	0	0	0	0	0	0	0	0	0
1664	female	89	0	rural	>10'-20'	≤5'	>10'-20'	>10'-20'	17	0	0	1	1	1	0	0	0	0	0	0	0	0	1	0	1	0	0	0	0	0	0	0	0	0	0	0	0	0	0	0	0	0	0	0	0	0	1	0	0
1665	female	89	0	rural	>5'-10'	≤5'	>5'-10'	>5'-10'	9	0	0	0	0	1	0	0	0	0	0	0	0	0	0	0	0	0	0	0	0	0	0	0	0	0	0	0	0	0	0	0	0	0	0	1	1	0	0	0	0
1666	female	78	0	urban	>5'-10'	≤5'	≤5'	≤5'	19	0	0	0	1	0	0	0	0	0	0	0	0	1	0	0	0	0	0	0	0	0	0	0	0	0	0	0	0	0	0	0	0	0	0	0	0	0	1	0	1
1667	female	86	0	rural	>10'-20'	≤5'	>5'-10'	>5'-10'	11	0	0	0	0	1	0	0	0	0	0	0	0	0	0	0	0	1	0	0	0	0	0	0	0	0	0	0	0	1	0	0	0	0	0	0	0	0	0	0	0
1668	male	65	1	peri-urban	>10'-20'	≤5'	>5'-10'	>5'-10'	7	0	0	0	0	0	0	0	0	0	0	0	0	1	0	0	0	0	0	0	0	0	0	0	0	0	0	0	0	0	0	0	0	0	0	0	0	0	0	0	1
1669	male	36	1	urban	>5'-10'	>10'-20'	>5'-10'	>5'-10'	2	0	0	1	1	1	0	0	0	0	0	0	0	1	0	0	0	0	0	0	0	0	0	0	0	0	0	0	0	0	0	0	0	0	0	0	0	0	1	0	0
1670	male	86	0	urban	>5'-10'	≤5'	>5'-10'	>5'-10'	4	0	1	1	1	1	0	0	0	0	0	0	1	0	0	0	1	0	0	0	0	0	1	0	0	0	0	0	0	0	0	0	0	0	0	0	1	0	0	1	0
1671	female	84	0	urban	>5'-10'	≤5'	≤5'	≤5'	6	0	0	0	0	0	0	0	0	0	0	0	0	0	0	0	0	0	0	0	0	0	0	0	0	0	0	0	0	0	0	0	0	0	0	0	0	0	0	0	0
1672	female	82	0	peri-urban	>20'-30'	≤5'	>20'-30'	>10'-20'	2	0	0	0	1	0	0	0	1	0	0	0	0	0	0	0	0	0	0	0	0	0	1	0	0	0	0	0	0	0	0	0	0	1	0	1	1	0	0	0	0
1673	female	67	1	urban	>5'-10'	>10'-20'	>5'-10'	>5'-10'	11	0	1	0	0	0	0	0	0	0	0	0	0	1	0	0	0	0	0	0	0	0	0	0	0	0	0	0	0	0	0	0	0	0	0	0	0	0	0	0	0
1674	female	90	0	peri-urban	>20'-30'	≤5'	≤5'	≤5'	7	0	0	0	1	0	0	0	0	0	0	0	0	0	0	0	0	0	0	0	0	0	0	0	0	0	0	0	0	0	0	0	0	0	0	0	0	0	0	1	0
1675	female	83	0	peri-urban	>10'-20'	≤5'	>10'-20'	≤5'	6	0	0	0	0	0	0	0	1	0	0	0	1	0	0	0	0	0	0	0	0	0	0	0	0	1	0	0	0	0	0	0	0	0	0	0	0	0	0	0	0
1676	male	51	1	urban	>5'-10'	≤5'	≤5'	≤5'	4	0	0	0	0	0	0	0	0	0	0	1	1	1	0	0	0	0	0	0	0	0	0	0	0	0	0	0	0	0	0	0	0	0	1	0	0	0	1	0	0
1677	female	77	0	rural	>20'-30'	>20'-30'	>10'-20'	>10'-20'	23	0	0	0	0	0	0	0	0	0	0	0	0	0	0	0	0	0	0	0	0	0	0	1	0	0	0	0	0	0	0	0	0	0	0	0	0	0	0	0	0
1678	male	76	0	urban	>10'-20'	≤5'	≤5'	≤5'	30	0	0	0	0	0	0	0	0	0	0	1	0	0	0	0	0	0	0	0	0	0	0	0	0	0	0	0	0	0	0	0	0	0	0	0	0	0	0	0	0
1679	male	94	0	urban	≤5'	≤5'	≤5'	≤5'	4	0	0	0	1	0	0	0	0	0	0	0	0	0	0	0	0	0	0	0	0	0	0	0	0	0	0	0	0	1	0	0	0	0	0	0	0	0	0	0	0
1680	female	88	0	peri-urban	>10'-20'	≤5'	>20'-30'	>10'-20'	11	0	0	0	0	0	0	0	0	0	0	0	0	0	0	0	0	0	0	0	0	0	0	0	0	0	0	0	0	0	0	0	0	0	0	0	0	0	1	0	0
1681	male	70	0	urban	>5'-10'	≤5'	≤5'	≤5'	9	0	0	1	0	0	1	0	1	1	0	0	1	1	0	0	0	0	0	0	0	0	0	1	0	0	0	0	0	0	0	0	0	0	0	0	0	0	1	0	1
1682	female	92	0	peri-urban	>10'-20'	>5'-10'	>10'-20'	>10'-20'	9	0	0	0	1	1	0	1	0	1	0	0	0	0	0	0	1	0	0	0	0	0	0	0	0	0	0	0	0	0	0	0	0	0	0	0	0	0	0	0	0
1683	female	95	0	urban	>5'-10'	>5'-10'	>5'-10'	≤5'	6	0	0	1	0	0	0	0	0	0	0	0	0	0	0	0	0	0	0	0	0	0	0	0	0	0	0	0	0	0	0	0	0	0	0	0	0	0	0	0	0
1684	female	67	0	urban	>5'-10'	>5'-10'	≤5'	≤5'	10	0	1	1	1	1	0	0	1	0	0	0	1	1	0	0	1	0	0	0	0	0	0	0	0	0	0	0	0	0	0	0	0	0	0	0	0	0	1	0	1
1685	male	79	0	peri-urban	>10'-20'	>5'-10'	>5'-10'	>5'-10'	10	0	0	0	1	0	0	0	0	0	0	0	0	1	0	0	1	0	0	0	0	0	0	0	0	0	0	0	0	1	0	0	0	0	1	0	0	0	1	1	0
1686	male	48	0	urban	>5'-10'	≤5'	≤5'	≤5'	4	0	0	0	0	0	0	0	0	1	0	0	0	1	0	0	0	0	0	0	0	0	0	0	0	0	0	0	0	0	0	0	0	0	0	0	0	0	0	0	0
1687	female	80	0	peri-urban	>10'-20'	≤5'	≤5'	≤5'	4	0	1	1	1	1	0	0	1	1	0	0	1	0	0	0	0	0	0	0	0	0	0	0	0	1	0	0	0	0	0	0	0	0	0	0	0	0	0	0	0
1688	male	89	0	urban	>5'-10'	≤5'	>5'-10'	>5'-10'	5	0	0	0	1	0	0	0	0	0	0	0	0	1	0	0	0	0	0	0	0	0	0	0	0	0	0	0	0	0	0	0	0	0	0	0	0	0	1	1	0
1689	male	85	0	rural	≤5'	≤5'	≤5'	≤5'	16	0	0	0	0	0	0	1	0	1	0	0	0	1	1	0	1	0	0	0	0	0	0	0	0	0	0	0	0	0	0	0	0	0	0	1	0	0	0	0	0
1690	male	70	0	peri-urban	>10'-20'	>5'-10'	>5'-10'	>5'-10'	6	0	0	0	1	0	0	0	0	0	0	0	0	0	0	0	1	0	0	0	0	0	0	0	0	0	0	0	0	0	0	0	0	0	0	0	0	0	0	0	0
1691	male	88	0	urban	>5'-10'	>10'-20'	>5'-10'	≤5'	8	1	1	1	1	1	0	0	0	0	0	0	1	0	0	0	0	0	0	0	0	0	0	0	0	0	0	0	0	1	0	0	0	0	0	0	0	0	0	0	0
1692	male	88	0	urban	>5'-10'	≤5'	≤5'	≤5'	6	0	0	0	1	0	0	0	0	0	0	0	0	0	0	0	1	0	0	0	0	0	0	0	0	0	0	0	0	0	0	0	0	0	0	0	0	0	0	0	0
1693	female	88	0	peri-urban	>20'-30'	>10'-20'	≤5'	≤5'	3	0	0	0	1	0	0	0	0	0	0	0	0	1	0	0	0	0	0	0	0	0	0	0	0	0	0	0	0	0	0	0	0	0	0	0	0	0	0	0	0
1694	female	70	0	urban	>5'-10'	>5'-10'	>5'-10'	>5'-10'	12	0	0	0	0	0	0	0	1	0	0	0	1	1	0	1	0	0	0	0	0	0	0	0	0	0	0	0	0	0	0	0	1	1	0	0	0	0	0	0	1
1695	male	84	0	peri-urban	>10'-20'	≤5'	≤5'	≤5'	4	0	0	0	0	0	0	0	0	0	0	0	0	0	0	0	1	0	0	0	0	0	0	0	0	0	0	0	0	1	0	0	0	0	0	0	0	0	0	1	0
1696	female	72	0	peri-urban	>10'-20'	>5'-10'	>10'-20'	>5'-10'	13	0	0	0	0	0	0	0	0	1	0	0	1	0	0	0	0	0	0	0	0	0	0	0	0	0	0	0	0	0	0	0	0	0	0	1	0	0	0	0	1
1697	female	88	0	rural	>30'	>30'	>20'-30'	>20'-30'	8	0	0	0	1	0	0	0	0	0	0	0	0	0	0	0	0	0	0	0	0	0	0	0	0	0	0	0	0	0	0	0	0	0	0	0	0	0	0	0	0
1698	female	84	0	urban	>5'-10'	≤5'	≤5'	≤5'	4	0	0	0	1	0	0	0	0	0	0	0	0	0	0	0	0	0	0	0	0	0	0	0	0	0	0	0	0	0	0	0	0	0	0	0	0	0	0	1	0
1699	female	74	0	peri-urban	>10'-20'	≤5'	>5'-10'	>5'-10'	30	0	0	1	0	1	0	0	1	0	0	0	0	1	0	1	1	0	0	0	0	0	0	0	0	0	0	0	0	0	0	0	0	0	0	0	0	0	1	0	0
1700	male	76	0	rural	>10'-20'	≤5'	>10'-20'	>10'-20'	5	0	0	0	0	1	0	0	1	0	0	0	0	0	0	0	0	0	0	0	0	0	0	0	0	0	0	0	0	0	0	0	0	0	0	0	0	0	0	0	0
1701	female	86	0	urban	>5'-10'	>5'-10'	>5'-10'	≤5'	13	0	1	0	0	0	0	0	1	0	0	0	0	0	0	0	0	0	0	0	0	0	0	0	0	0	0	0	0	0	0	0	0	0	0	0	0	0	0	0	1
1702	female	80	0	peri-urban	>5'-10'	>20'-30'	>5'-10'	>5'-10'	4	0	0	0	0	0	0	0	0	0	0	0	0	0	0	0	0	0	0	0	0	0	0	0	0	0	0	0	0	0	0	0	0	0	0	0	0	0	0	1	0
1703	female	71	0	rural	>10'-20'	>5'-10'	>5'-10'	>5'-10'	4	0	0	0	1	1	0	0	0	1	0	0	0	0	0	0	0	0	0	0	0	0	1	0	0	0	0	0	0	0	0	0	0	0	0	0	0	0	0	0	0
1704	female	79	0	urban	>5'-10'	≤5'	≤5'	≤5'	6	0	0	1	1	1	0	0	1	0	0	0	1	1	0	0	1	0	0	0	0	0	0	0	0	1	0	0	0	0	0	0	0	0	0	0	0	0	0	1	1
1705	female	97	0	rural	>10'-20'	>10'-20'	>30'	>10'-20'	8	0	0	0	0	0	0	0	0	0	0	0	0	0	0	0	0	0	0	0	0	0	0	0	0	0	0	1	0	0	0	0	0	0	0	1	1	0	0	0	0
1706	female	96	0	urban	>5'-10'	≤5'	>5'-10'	≤5'	9	0	0	0	0	0	0	0	0	0	0	0	0	0	0	0	0	0	0	0	0	0	0	0	0	0	0	0	0	0	0	0	0	0	0	0	0	0	0	0	0
1707	male	82	0	urban	>5'-10'	>5'-10'	≤5'	≤5'	12	0	1	1	1	1	0	0	0	1	0	0	1	1	0	0	1	0	0	0	0	0	0	0	0	0	0	0	0	0	0	0	0	0	0	0	0	0	1	0	0
1708	male	73	0	peri-urban	>10'-20'	>10'-20'	>10'-20'	≤5'	5	0	0	1	1	1	0	1	1	0	0	0	1	0	0	0	1	0	0	0	0	0	0	0	0	0	0	0	1	0	0	0	0	0	0	0	0	0	0	0	1
1709	male	70	0	urban	>5'-10'	>5'-10'	>5'-10'	>5'-10'	11	0	0	0	1	0	0	0	1	1	0	0	1	0	0	0	0	0	0	0	0	1	0	0	0	0	0	0	0	0	0	0	0	0	1	0	0	0	0	0	0
1710	female	82	0	peri-urban	>10'-20'	≤5'	≤5'	≤5'	9	0	0	1	0	0	0	0	1	1	0	0	1	0	0	0	0	0	0	0	0	0	0	0	0	1	0	1	0	0	0	0	0	0	1	0	0	0	0	0	0
1711	female	94	0	urban	≤5'	≤5'	≤5'	>5'-10'	10	0	0	1	1	0	0	0	0	1	0	0	0	0	0	0	0	0	0	0	0	0	0	0	0	0	0	0	0	0	0	0	0	0	0	0	0	0	0	0	1
1712	male	88	0	peri-urban	>10'-20'	≤5'	>5'-10'	>5'-10'	7	0	0	0	0	0	0	0	0	1	0	0	0	0	0	0	0	0	0	0	0	0	0	0	0	0	0	0	0	0	0	0	0	0	0	0	0	0	0	0	0
1713	female	78	0	peri-urban	>10'-20'	>20'-30'	≤5'	≤5'	5	0	0	0	1	0	0	1	0	1	0	0	0	0	0	0	0	0	0	0	0	0	0	0	0	0	0	0	1	0	0	0	0	0	0	0	0	0	0	0	0
1714	male	87	0	urban	>10'-20'	≤5'	>5'-10'	>5'-10'	6	0	0	0	1	1	0	0	0	0	0	0	0	0	0	0	0	0	0	0	0	0	1	0	0	0	0	0	0	0	0	0	0	0	0	0	0	0	0	0	0
1715	male	79	0	urban	≤5'	>10'-20'	≤5'	≤5'	6	0	0	0	0	0	0	0	0	1	0	0	0	0	0	0	0	0	0	0	0	0	0	0	0	0	0	0	0	0	0	0	0	0	0	0	1	0	0	0	0
1716	male	70	0	peri-urban	>10'-20'	≤5'	>5'-10'	>5'-10'	6	0	0	1	1	0	0	1	0	0	0	0	1	0	0	0	0	0	0	0	0	0	0	0	0	0	0	0	0	0	0	0	0	0	0	0	0	0	0	1	0
1717	female	92	0	rural	>5'-10'	≤5'	>30'	>5'-10'	6	0	0	0	1	0	0	0	1	0	1	0	0	1	0	0	0	0	0	0	0	0	0	0	0	0	0	1	0	0	0	0	0	0	0	0	0	0	0	0	0
1718	female	71	0	peri-urban	>20'-30'	≤5'	>10'-20'	≤5'	4	0	1	0	1	1	0	0	1	0	0	0	0	0	0	1	0	0	0	0	0	0	0	0	0	1	0	0	0	0	0	0	0	0	0	0	0	0	0	1	0
1719	female	75	0	peri-urban	>20'-30'	≤5'	>10'-20'	>5'-10'	1	0	0	0	0	0	0	0	0	0	0	0	0	0	0	0	0	0	0	0	0	0	0	0	0	0	0	0	0	0	0	0	0	0	0	0	0	0	1	0	0
1720	female	84	0	peri-urban	>10'-20'	≤5'	>10'-20'	>5'-10'	10	0	0	0	1	0	0	0	0	0	0	0	0	0	0	0	0	0	0	0	0	0	0	0	0	0	0	0	0	1	0	0	0	0	0	0	0	0	0	1	0
1721	male	82	0	urban	>5'-10'	>10'-20'	>5'-10'	>5'-10'	6	0	0	0	1	0	0	0	0	0	0	0	0	0	0	0	1	0	0	0	0	0	0	0	0	0	0	0	0	0	0	0	0	0	0	0	0	0	0	0	1
1722	female	84	0	urban	>5'-10'	>5'-10'	>5'-10'	≤5'	13	0	0	1	0	1	0	0	0	0	0	0	0	0	0	0	0	0	0	0	0	0	1	0	0	0	0	1	0	0	0	0	0	0	0	0	0	0	0	0	0
1723	female	77	0	urban	>5'-10'	≤5'	>5'-10'	>5'-10'	9	0	1	0	0	1	0	0	0	0	0	0	0	0	0	0	0	0	0	0	0	0	0	0	0	0	0	0	0	0	0	0	0	0	0	0	0	0	0	0	1
1724	male	80	0	urban	>5'-10'	≤5'	≤5'	≤5'	12	0	1	0	1	0	0	0	0	1	0	0	1	0	0	0	0	0	0	0	0	0	0	0	0	0	0	0	0	0	0	0	0	0	0	0	0	0	0	1	0
1725	male	80	0	peri-urban	>10'-20'	≤5'	≤5'	≤5'	6	0	0	0	0	0	0	0	1	0	0	0	0	1	0	0	0	0	0	0	0	0	0	0	0	0	0	0	0	0	0	0	0	0	0	0	0	0	1	0	0
1726	male	96	0	urban	>5'-10'	>10'-20'	>5'-10'	>5'-10'	6	0	0	0	0	0	0	0	0	0	0	0	0	0	0	0	0	0	0	0	0	0	0	0	0	0	0	0	0	0	0	0	0	0	0	0	0	0	1	0	0
1727	female	93	0	urban	>5'-10'	≤5'	>5'-10'	>5'-10'	8	0	0	0	0	0	0	0	0	1	0	0	1	0	0	0	1	0	0	0	0	0	0	0	0	0	0	0	0	0	0	0	0	0	0	1	0	0	0	0	0
1728	male	82	1	urban	>5'-10'	≤5'	>5'-10'	≤5'	11	0	0	1	1	1	1	0	0	0	0	0	1	0	0	0	1	0	0	0	0	0	0	0	0	0	0	0	0	0	0	0	0	0	0	0	0	0	0	0	1
1729	male	89	0	urban	>10'-20'	≤5'	≤5'	≤5'	7	0	0	0	1	0	0	0	1	0	0	0	1	0	0	0	1	0	0	0	0	0	0	0	0	0	0	0	0	0	0	0	0	0	0	1	1	0	0	0	1
1730	male	93	0	peri-urban	≤5'	≤5'	≤5'	≤5'	17	0	0	1	1	0	0	0	1	0	0	0	0	0	0	0	1	0	0	0	0	0	0	0	0	0	0	1	0	0	0	0	0	0	0	1	0	0	0	0	0
1731	male	82	0	urban	>5'-10'	≤5'	≤5'	≤5'	3	0	1	1	0	0	0	0	1	1	0	0	0	1	0	0	0	0	0	0	0	0	0	0	0	0	0	0	0	0	0	0	0	0	0	0	0	0	1	0	0
1732	male	83	0	urban	>5'-10'	≤5'	>5'-10'	≤5'	5	0	0	0	1	0	0	0	0	0	0	0	0	0	0	0	0	0	0	0	0	0	0	0	0	0	0	0	0	0	0	0	0	0	0	1	0	0	0	0	0
1733	male	77	0	peri-urban	≤5'	≤5'	≤5'	≤5'	6	0	0	1	1	0	0	0	0	0	0	0	0	1	0	0	0	0	0	0	0	0	0	0	0	0	0	0	0	0	0	0	0	0	0	0	0	0	1	0	1
1734	female	93	0	peri-urban	≤5'	≤5'	≤5'	≤5'	5	0	0	1	1	1	0	0	1	0	0	0	0	0	0	0	1	0	0	0	0	0	0	0	0	0	0	0	0	0	0	0	0	0	0	0	0	0	0	1	0
1735	male	96	0	peri-urban	>10'-20'	≤5'	≤5'	≤5'	5	0	0	1	1	0	0	0	0	1	0	0	0	0	0	0	0	0	0	0	0	0	0	0	0	0	0	0	0	1	0	0	0	0	0	0	0	0	0	1	0
1736	male	81	0	peri-urban	>5'-10'	≤5'	≤5'	≤5'	28	0	0	1	1	0	0	0	0	1	0	0	0	1	0	0	1	0	0	0	0	0	0	0	0	0	0	0	0	0	0	0	0	0	0	0	0	0	0	0	0
1737	female	84	0	rural	>10'-20'	>10'-20'	>5'-10'	>5'-10'	18	1	1	1	1	1	0	0	0	1	0	0	0	1	1	1	1	0	0	0	0	0	0	0	0	0	0	0	0	0	0	0	0	0	0	1	0	0	0	0	0
1738	female	87	0	peri-urban	>10'-20'	>5'-10'	≤5'	≤5'	4	0	1	1	1	1	0	0	0	1	0	0	0	0	0	0	1	0	0	0	0	0	0	0	0	0	0	0	0	0	0	0	0	0	0	0	0	0	0	0	0
1739	male	82	0	rural	>10'-20'	≤5'	>5'-10'	≤5'	5	0	0	1	0	1	0	0	1	0	0	0	0	1	0	0	0	0	0	0	0	0	0	0	0	0	0	0	0	0	0	0	0	0	1	1	0	1	0	1	0
1740	female	88	0	peri-urban	>5'-10'	≤5'	>5'-10'	>10'-20'	10	0	0	0	0	0	0	0	0	0	0	0	0	0	0	0	0	0	0	0	0	0	0	0	0	0	0	0	0	0	0	0	0	0	0	0	0	0	0	0	0
1741	female	93	0	urban	>10'-20'	≤5'	≤5'	≤5'	5	0	0	0	0	0	0	0	0	0	0	0	0	0	0	0	0	0	0	0	0	0	0	0	0	0	0	0	0	0	0	0	0	0	0	0	0	0	0	0	0
1742	female	80	0	urban	>10'-20'	≤5'	≤5'	≤5'	3	0	0	0	1	0	0	0	0	1	0	0	0	1	0	0	0	0	0	0	0	0	0	0	0	0	0	0	0	0	0	0	0	0	0	0	0	0	1	0	0
1743	male	85	0	urban	>5'-10'	>10'-20'	>5'-10'	>5'-10'	6	0	0	0	0	0	0	0	0	0	0	0	0	0	0	0	0	0	0	0	0	0	0	0	0	0	0	0	0	0	0	0	0	0	0	0	0	0	0	0	0
1744	male	54	1	urban	>5'-10'	>5'-10'	≤5'	≤5'	12	0	1	0	1	1	0	0	0	0	0	0	0	0	0	0	0	0	0	0	0	0	0	0	0	0	0	0	0	0	0	0	0	0	0	0	0	0	0	0	0
1745	male	80	0	urban	>5'-10'	≤5'	≤5'	≤5'	12	0	1	0	1	0	0	0	0	0	0	0	0	0	0	0	1	0	0	0	0	0	0	0	0	0	0	0	0	0	0	0	0	0	0	1	0	0	0	0	0
1746	male	79	0	rural	>10'-20'	≤5'	>10'-20'	>10'-20'	3	0	0	1	0	0	0	0	0	1	0	0	0	0	0	0	0	0	0	0	0	0	0	0	0	0	0	0	1	1	0	0	0	0	0	0	0	0	0	0	0
1747	female	85	0	peri-urban	>10'-20'	≤5'	>10'-20'	≤5'	11	0	0	1	1	0	0	0	0	1	0	0	0	0	0	0	0	0	0	0	0	0	0	0	0	0	0	0	0	0	0	0	0	0	0	0	0	0	0	1	0
1748	female	76	0	peri-urban	>10'-20'	≤5'	>10'-20'	≤5'	8	0	0	0	1	0	0	0	1	1	0	0	1	0	0	0	0	0	0	0	0	0	0	0	0	0	0	0	0	0	0	0	0	1	0	0	0	0	0	0	1
1749	female	92	0	rural	>10'-20'	≤5'	≤5'	≤5'	4	0	0	0	1	0	0	0	0	0	0	0	1	0	0	0	0	0	0	0	0	0	0	0	0	0	0	0	0	0	0	0	0	0	0	0	0	0	0	0	0
1750	male	66	0	urban	>10'-20'	≤5'	>5'-10'	≤5'	2	0	0	0	0	0	0	0	1	0	0	0	0	1	0	0	1	0	0	0	0	0	0	0	0	0	0	0	0	0	0	0	0	0	0	0	0	0	1	0	0
1751	male	87	0	rural	>30'	≤5'	>20'-30'	>20'-30'	5	0	0	0	0	0	0	0	0	0	0	0	0	0	0	0	0	0	0	0	0	0	0	0	0	0	0	0	0	0	0	0	0	0	0	0	0	0	0	0	0
1752	female	91	0	urban	>5'-10'	≤5'	≤5'	≤5'	9	0	0	1	0	0	0	0	0	1	0	1	0	0	0	0	0	0	0	0	0	0	0	0	0	0	0	0	0	0	0	0	0	0	0	0	1	0	0	0	0
1753	female	79	0	urban	>5'-10'	≤5'	≤5'	≤5'	12	0	0	0	1	0	0	0	0	0	0	0	0	0	0	0	0	0	0	0	0	0	0	0	0	0	0	0	0	0	0	0	0	0	0	0	1	0	0	0	0
1754	female	91	0	rural	>30'	≤5'	>10'-20'	>10'-20'	9	0	0	1	0	1	0	0	0	1	0	0	0	0	0	0	0	0	0	0	0	0	0	0	0	0	0	0	0	0	0	0	0	0	0	1	0	0	0	0	0
1755	female	83	0	urban	≤5'	>5'-10'	≤5'	>5'-10'	9	0	0	0	0	0	0	0	0	1	0	0	1	0	0	0	0	0	0	0	0	0	0	0	0	0	0	0	0	0	0	0	0	0	0	0	0	0	0	1	0
1756	male	78	0	urban	>5'-10'	>5'-10'	≤5'	≤5'	7	0	0	0	0	1	0	0	0	0	0	0	0	0	0	0	0	0	0	0	0	0	1	0	0	0	0	0	0	0	0	0	0	0	0	0	0	0	0	0	0
1757	female	91	0	urban	>5'-10'	>10'-20'	>5'-10'	>5'-10'	4	0	0	0	1	0	0	0	0	1	0	0	0	0	0	0	0	0	0	0	0	0	0	0	0	0	0	0	0	0	0	0	0	0	0	1	1	0	0	0	0
1758	female	48	0	peri-urban	>20'-30'	>5'-10'	>10'-20'	>5'-10'	5	0	0	0	0	0	0	0	0	0	0	0	0	0	0	0	0	1	0	0	0	0	0	0	0	0	0	0	0	0	1	0	0	1	0	0	0	0	0	0	0
1759	male	86	0	urban	>5'-10'	≤5'	≤5'	≤5'	3	0	0	0	1	0	0	0	0	1	0	0	0	0	0	0	0	0	0	0	0	0	0	0	0	0	0	0	0	0	0	0	0	0	0	0	0	0	0	0	0
1760	male	74	0	rural	>10'-20'	≤5'	>10'-20'	>10'-20'	9	0	0	0	0	0	0	1	0	0	0	0	1	0	0	0	0	0	0	0	0	0	0	0	0	0	0	0	0	0	0	0	0	0	0	0	0	0	0	0	1
1761	female	95	0	urban	>10'-20'	>10'-20'	>10'-20'	≤5'	2	0	0	1	1	0	0	0	1	1	0	0	1	0	0	1	0	0	0	0	0	0	0	0	0	0	0	0	0	0	0	0	0	0	1	0	1	0	0	0	0
1762	female	91	0	peri-urban	>5'-10'	≤5'	>5'-10'	>10'-20'	2	0	0	0	1	0	0	0	0	1	0	0	0	0	0	0	0	1	0	0	0	0	0	0	0	0	0	0	0	0	0	0	0	0	0	0	0	0	0	0	1
1763	male	71	0	peri-urban	>10'-20'	≤5'	≤5'	≤5'	4	0	0	1	1	1	0	0	1	1	0	0	0	0	0	0	0	0	0	0	0	0	0	0	0	0	0	0	0	0	0	0	0	0	0	0	0	0	0	1	0
1764	male	87	0	peri-urban	>10'-20'	≤5'	≤5'	≤5'	5	0	0	1	1	0	0	0	0	1	0	0	0	0	0	0	0	0	0	0	0	0	0	0	0	0	0	0	0	0	0	0	0	0	0	0	0	0	0	0	0
1765	male	69	0	urban	>5'-10'	>5'-10'	≤5'	≤5'	7	0	0	1	0	0	0	0	1	1	0	0	0	1	1	0	1	0	0	0	0	0	0	0	0	0	0	0	0	0	0	0	0	0	0	0	0	0	1	1	0
1766	male	95	0	rural	>10'-20'	>5'-10'	>5'-10'	>5'-10'	8	0	0	0	0	0	0	0	0	0	0	0	0	0	0	0	0	0	0	0	0	0	0	0	0	0	0	0	0	0	0	0	0	0	0	0	1	0	0	0	0
1767	male	90	0	peri-urban	>10'-20'	≤5'	≤5'	≤5'	16	0	0	1	1	1	0	0	0	0	0	0	1	1	0	0	0	0	0	0	0	0	0	0	0	0	0	0	0	0	0	0	0	0	1	0	0	0	0	0	0
1768	female	91	0	urban	>10'-20'	≤5'	≤5'	≤5'	5	0	0	1	1	0	0	0	1	1	0	0	1	0	0	0	1	0	0	0	0	0	0	0	0	0	0	1	0	0	0	0	0	0	0	0	0	0	0	0	1
1769	female	75	0	rural	>10'-20'	>5'-10'	>10'-20'	>10'-20'	6	0	0	0	1	0	0	0	0	1	0	0	0	0	0	0	0	0	0	0	0	0	0	0	0	0	0	0	0	0	0	0	0	0	0	0	0	0	0	0	0
1770	male	64	0	peri-urban	>10'-20'	≤5'	≤5'	≤5'	10	0	0	1	0	1	0	0	0	0	0	0	0	1	1	0	1	1	0	0	0	0	0	0	0	0	0	0	0	0	1	0	0	0	0	0	0	0	1	0	0
1771	female	77	0	urban	>5'-10'	≤5'	>5'-10'	≤5'	13	0	0	0	0	0	0	0	0	0	0	0	0	0	0	0	1	0	0	0	0	0	0	0	0	0	0	0	0	0	0	0	0	0	0	0	0	0	0	0	0
1772	female	92	0	peri-urban	>10'-20'	≤5'	≤5'	≤5'	7	0	0	0	1	0	0	0	0	1	0	0	0	0	0	0	0	0	0	0	0	0	0	0	0	0	0	0	0	0	0	0	0	0	0	0	0	0	0	0	0
1773	female	74	0	peri-urban	>10'-20'	>5'-10'	>10'-20'	>10'-20'	2	0	0	1	1	1	0	0	0	0	0	0	0	0	0	0	0	0	0	0	0	0	0	0	0	0	0	0	0	0	0	0	0	0	0	0	0	0	0	1	0
1774	female	81	0	peri-urban	>10'-20'	≤5'	≤5'	≤5'	6	0	0	0	1	0	0	0	0	0	0	0	0	0	0	0	0	0	0	0	0	0	0	0	0	0	0	0	0	0	0	0	0	0	0	0	0	0	0	0	0
1775	female	78	0	peri-urban	>10'-20'	>5'-10'	≤5'	≤5'	8	0	0	0	1	0	0	0	0	1	0	0	0	0	0	0	0	0	0	0	0	0	0	0	0	0	0	0	0	0	0	0	0	0	0	0	0	0	0	0	0
1776	male	84	0	peri-urban	>10'-20'	≤5'	≤5'	≤5'	14	0	0	1	1	1	0	0	0	0	0	0	0	0	0	0	1	0	0	0	0	0	0	0	0	0	0	0	0	0	0	0	0	0	0	0	0	0	0	0	0
1777	male	90	0	peri-urban	>10'-20'	≤5'	≤5'	≤5'	8	0	0	1	1	0	0	0	0	0	0	0	0	1	0	0	1	0	0	0	0	0	0	0	0	0	0	0	1	0	0	0	0	0	1	0	0	0	0	1	0
1778	female	88	0	peri-urban	>5'-10'	≤5'	>5'-10'	>10'-20'	32	0	0	0	0	0	0	0	1	0	0	0	1	0	0	0	1	0	0	0	0	0	0	0	0	0	0	0	0	0	0	0	0	0	0	1	0	0	0	1	0
1779	male	67	0	peri-urban	>10'-20'	≤5'	>5'-10'	>5'-10'	35	0	0	0	0	0	0	0	0	0	0	0	1	0	0	0	0	0	0	0	0	0	0	0	0	1	0	0	0	0	0	0	0	0	0	0	0	0	0	0	0
1780	male	77	0	peri-urban	>10'-20'	≤5'	>5'-10'	>5'-10'	5	0	0	0	0	0	0	0	0	1	0	0	1	1	0	0	0	0	0	0	0	0	0	0	0	0	0	0	0	0	0	0	0	0	0	0	0	0	0	0	0
1781	male	81	0	peri-urban	>10'-20'	≤5'	≤5'	≤5'	3	0	1	1	1	1	0	0	1	0	0	0	0	0	0	0	1	0	0	0	0	0	0	0	0	0	0	0	0	0	0	0	0	0	0	0	0	0	0	0	0
1782	male	85	0	urban	>10'-20'	≤5'	>5'-10'	>5'-10'	7	0	0	0	0	1	0	0	1	0	0	0	0	0	0	0	1	0	0	0	0	0	0	0	0	0	0	0	0	0	0	0	0	0	0	0	0	0	0	1	0
1783	male	93	0	peri-urban	>20'-30'	≤5'	>20'-30'	≤5'	8	0	0	0	0	0	0	0	0	0	0	0	0	0	0	0	0	0	0	0	0	0	0	0	0	0	0	0	0	0	0	0	0	0	0	0	0	0	0	0	0
1784	male	86	0	rural	≤5'	≤5'	≤5'	≤5'	15	0	0	0	1	0	0	0	0	1	0	0	0	0	0	0	1	0	0	0	0	0	0	0	0	0	0	0	1	0	0	0	0	0	0	0	0	0	0	0	0
1785	male	82	0	urban	>10'-20'	>5'-10'	>5'-10'	>5'-10'	7	0	0	0	0	0	0	0	0	1	0	0	0	0	0	0	0	0	0	0	0	0	0	0	0	0	0	0	0	0	0	0	0	0	0	0	0	0	0	0	0
1786	male	92	0	urban	>5'-10'	>5'-10'	>5'-10'	>5'-10'	7	0	0	1	1	1	0	0	0	1	0	0	1	0	0	0	0	0	0	0	0	0	0	0	0	0	0	1	1	0	0	0	0	0	0	0	0	0	0	0	0
1787	male	91	0	peri-urban	>20'-30'	≤5'	≤5'	≤5'	11	0	0	0	1	0	0	0	0	1	0	0	1	0	0	0	0	0	0	0	0	0	0	0	0	0	0	0	0	0	0	0	0	0	0	0	0	0	0	0	0
1788	male	91	0	urban	>5'-10'	≤5'	>5'-10'	>5'-10'	17	0	0	0	1	0	0	0	0	0	0	0	0	0	0	0	0	0	0	0	0	0	0	0	0	0	0	0	0	0	0	0	0	0	0	0	0	0	0	0	0
1789	male	76	0	rural	>10'-20'	≤5'	≤5'	≤5'	4	0	0	1	1	0	0	1	1	1	0	0	1	0	0	1	1	0	0	0	0	0	0	0	0	1	0	0	0	0	0	0	0	0	1	0	0	0	0	0	1
1790	male	68	0	peri-urban	>10'-20'	≤5'	>5'-10'	>5'-10'	15	0	0	1	1	0	0	1	1	1	0	0	0	1	1	0	1	0	0	0	0	0	0	0	0	0	0	0	0	0	0	0	0	0	1	0	0	0	0	1	1
1791	male	87	0	urban	>5'-10'	≤5'	≤5'	≤5'	9	0	0	0	0	0	0	1	0	1	0	0	0	0	0	0	1	0	0	0	0	0	0	0	0	0	0	0	0	0	0	0	0	0	0	0	0	0	0	0	1
1792	male	74	0	peri-urban	>10'-20'	>5'-10'	>5'-10'	>5'-10'	7	0	0	0	1	0	0	0	0	1	0	0	0	0	0	0	0	0	0	0	0	0	0	0	0	0	0	0	0	0	0	0	0	0	0	0	0	0	0	0	0
1793	male	90	0	peri-urban	>10'-20'	>5'-10'	>5'-10'	>5'-10'	14	0	0	0	1	0	0	0	0	0	0	0	0	0	0	0	0	0	0	0	0	0	0	0	0	0	0	0	0	0	0	0	0	0	0	0	0	0	0	1	0
1794	female	62	0	urban	≤5'	≤5'	≤5'	>5'-10'	5	0	0	1	0	0	0	1	0	1	0	0	1	1	1	0	0	0	0	0	0	0	0	0	0	1	0	0	0	0	0	0	0	0	0	0	0	0	1	0	1
1795	male	78	0	rural	>20'-30'	>5'-10'	>30'	>20'-30'	12	0	0	1	1	0	0	0	0	1	0	0	0	0	0	0	1	0	0	0	0	0	0	0	0	0	0	0	0	0	0	0	0	0	0	0	0	0	0	1	1
1796	male	91	0	urban	>10'-20'	>10'-20'	≤5'	≤5'	9	0	0	0	1	0	0	0	0	0	0	0	0	0	0	0	0	0	0	0	0	0	0	0	0	0	0	0	0	0	0	0	0	0	0	1	0	0	0	0	1
1797	female	82	0	rural	≤5'	≤5'	≤5'	≤5'	11	0	0	0	0	1	0	0	0	0	0	0	1	0	0	0	0	0	0	0	0	0	0	1	0	0	0	0	0	0	0	0	0	0	0	0	0	0	0	0	0
1798	female	79	0	rural	>20'-30'	≤5'	>10'-20'	>10'-20'	4	0	0	0	1	0	0	0	0	1	0	0	0	0	0	0	0	0	0	0	0	0	0	0	0	0	0	0	0	0	0	0	0	0	0	0	0	0	0	0	0
1799	male	84	0	peri-urban	>10'-20'	≤5'	≤5'	≤5'	5	0	0	1	1	0	0	0	0	1	0	0	0	1	1	0	1	0	0	0	0	0	0	0	0	0	0	0	0	0	0	0	0	0	1	0	0	0	1	0	0
1800	male	59	0	urban	>5'-10'	≤5'	≤5'	≤5'	7	0	0	1	0	0	0	0	1	0	0	0	0	0	0	0	0	0	0	0	0	0	0	0	0	0	0	0	0	0	0	0	0	0	1	1	0	0	0	0	0
1801	male	73	0	rural	≤5'	≤5'	>20'-30'	≤5'	7	0	0	0	0	0	0	0	0	1	0	0	0	0	0	0	1	0	0	0	0	0	0	0	0	0	0	0	0	0	0	0	0	0	0	0	0	0	0	0	0
1802	male	85	0	urban	>5'-10'	≤5'	≤5'	≤5'	21	0	1	0	1	0	0	0	0	0	0	0	0	0	0	0	1	0	0	0	0	0	0	0	0	0	0	0	0	0	0	0	0	0	1	0	0	0	0	1	0
1803	male	79	0	urban	>5'-10'	>10'-20'	≤5'	≤5'	3	1	1	1	1	1	0	0	1	0	0	0	0	1	0	0	1	0	0	0	0	0	0	0	0	0	0	0	0	0	0	0	0	0	0	0	0	0	1	0	0
1804	female	89	0	rural	>20'-30'	≤5'	>10'-20'	>10'-20'	4	0	0	1	1	1	0	0	0	0	0	0	0	0	0	0	0	0	0	0	0	0	0	0	0	0	0	0	1	1	0	0	0	0	0	0	0	0	0	0	0
1805	female	91	0	urban	>5'-10'	≤5'	≤5'	≤5'	5	0	0	1	1	0	0	0	1	1	0	0	0	0	0	0	0	0	0	0	0	0	0	0	0	0	0	0	0	0	0	0	0	0	0	0	0	0	0	1	0
1806	male	59	0	urban	>5'-10'	>10'-20'	≤5'	≤5'	13	0	0	0	0	0	0	0	0	0	0	0	0	0	0	0	0	0	0	0	0	0	0	0	0	0	0	0	0	0	0	0	0	0	1	0	0	0	0	0	1
1807	male	96	0	rural	>10'-20'	≤5'	>5'-10'	>5'-10'	5	0	0	0	0	0	0	0	0	0	0	0	1	0	0	0	0	0	0	0	0	0	0	0	0	0	0	0	0	0	0	0	0	0	0	0	0	0	0	0	1
1808	female	81	0	rural	>10'-20'	≤5'	≤5'	≤5'	4	0	0	0	0	0	0	0	0	1	0	0	1	1	0	0	0	0	0	0	0	0	0	0	0	0	0	0	0	0	0	0	0	0	0	1	1	0	1	0	1
1809	female	52	0	peri-urban	>10'-20'	>5'-10'	>5'-10'	>5'-10'	10	0	0	0	0	0	0	0	0	0	0	0	0	0	0	0	0	1	0	0	0	0	0	0	0	0	0	0	0	0	0	0	0	0	0	0	0	0	0	0	0
1810	female	88	0	urban	>10'-20'	>5'-10'	>5'-10'	>5'-10'	4	0	0	1	0	0	0	0	1	0	0	0	1	0	0	0	0	0	0	0	0	0	0	0	0	0	0	0	0	0	0	0	0	0	0	0	0	0	0	0	0
1811	female	87	0	rural	>10'-20'	>5'-10'	>10'-20'	>5'-10'	9	0	0	1	1	0	0	0	0	1	0	0	0	1	0	0	0	0	0	0	0	0	0	0	0	0	0	0	0	0	0	0	0	0	0	0	0	0	0	1	0
1812	female	92	1	urban	>5'-10'	≤5'	>5'-10'	>5'-10'	7	0	0	0	0	1	1	0	0	0	0	0	1	0	0	0	1	1	0	0	0	0	0	0	0	0	0	0	0	0	0	0	0	0	0	0	0	0	0	0	0
1813	male	91	0	urban	>5'-10'	>10'-20'	>5'-10'	≤5'	6	0	0	0	1	0	0	0	0	1	0	0	0	0	0	0	1	0	0	0	0	0	0	0	0	0	0	0	0	0	0	0	0	0	0	0	0	0	0	1	0
1814	female	93	0	peri-urban	>20'-30'	>10'-20'	>20'-30'	>10'-20'	9	0	0	0	0	0	0	0	0	0	0	0	0	0	0	0	0	0	0	0	0	0	0	0	0	0	0	0	0	0	0	0	0	0	0	0	1	0	0	0	0
1815	female	75	1	peri-urban	>10'-20'	≤5'	>5'-10'	>5'-10'	5	0	0	0	1	0	0	0	0	0	0	0	0	0	0	0	0	0	0	0	0	0	0	0	0	0	0	0	0	0	0	0	0	0	0	0	0	0	0	1	0
1816	male	85	0	peri-urban	>10'-20'	>5'-10'	>5'-10'	>5'-10'	6	0	0	0	1	0	0	0	0	0	0	0	0	0	0	0	0	0	0	0	0	0	0	0	0	0	0	1	0	0	0	0	0	0	1	1	0	0	0	0	0
1817	female	80	0	rural	>10'-20'	≤5'	>10'-20'	>5'-10'	7	0	1	0	1	1	0	0	1	0	0	0	0	0	0	0	0	0	0	0	0	0	0	0	0	0	0	0	0	0	0	0	0	0	0	0	0	0	0	1	0
1818	female	81	0	peri-urban	>20'-30'	≤5'	>10'-20'	>5'-10'	7	0	0	1	1	0	0	0	1	1	0	1	0	0	0	0	1	0	0	0	0	0	0	0	0	0	0	0	0	0	0	0	0	0	0	0	0	0	0	0	0
1819	female	82	0	rural	>10'-20'	≤5'	>10'-20'	>10'-20'	7	0	0	0	1	1	0	0	1	1	0	0	0	0	0	0	1	0	0	0	0	0	0	0	0	0	0	0	1	0	0	0	0	0	0	0	0	0	0	0	0
1820	female	88	0	peri-urban	>5'-10'	>5'-10'	>5'-10'	>5'-10'	3	0	0	0	0	1	0	0	0	0	0	0	0	0	0	0	0	0	0	0	0	0	0	0	0	0	0	0	0	0	0	0	0	0	0	0	1	0	0	0	0
1821	male	70	0	peri-urban	>10'-20'	≤5'	≤5'	≤5'	7	1	1	1	1	0	0	0	1	0	0	0	0	0	0	0	0	0	0	0	0	0	0	0	0	0	0	0	0	0	0	0	0	0	0	0	0	0	0	0	0
1822	female	82	0	urban	>5'-10'	≤5'	>5'-10'	≤5'	5	0	0	1	1	0	0	0	0	0	0	0	0	0	0	0	0	0	0	0	0	0	0	0	0	0	0	0	0	0	0	0	0	0	1	0	0	0	0	0	0
1823	female	81	0	urban	≤5'	≤5'	≤5'	≤5'	8	0	1	0	1	1	0	0	0	0	0	0	0	0	0	0	0	0	0	0	0	0	0	0	0	0	0	0	0	0	0	0	0	0	0	0	0	0	0	1	0
1824	male	78	0	urban	>10'-20'	≤5'	≤5'	≤5'	6	0	0	0	0	0	0	0	0	0	0	0	0	0	0	0	0	0	0	0	0	0	0	0	0	0	0	0	0	0	0	0	0	0	0	0	0	0	1	0	1
1825	male	89	0	urban	>5'-10'	≤5'	≤5'	≤5'	4	0	0	1	1	1	0	0	0	1	0	0	1	0	0	0	1	0	0	0	0	0	0	0	0	0	0	1	0	0	0	0	0	0	0	0	1	0	0	0	0
1826	male	94	0	urban	>5'-10'	≤5'	>5'-10'	≤5'	10	0	0	0	1	0	0	0	1	0	0	0	1	0	0	0	0	0	0	0	0	0	0	0	0	0	0	1	0	0	0	0	0	0	0	0	0	0	0	0	0
1827	male	65	0	peri-urban	>10'-20'	≤5'	>5'-10'	>5'-10'	13	0	0	1	1	0	0	0	0	0	0	0	0	1	0	0	1	0	0	0	0	0	0	0	0	0	0	0	0	0	0	0	0	0	0	0	0	0	1	0	0
1828	female	88	0	rural	>5'-10'	>5'-10'	>5'-10'	>5'-10'	8	0	0	0	0	0	0	0	0	0	0	0	0	0	0	0	0	1	0	0	0	0	0	0	0	0	0	0	0	0	0	0	0	0	0	0	0	0	0	1	0
1829	male	88	0	peri-urban	>20'-30'	≤5'	>20'-30'	≤5'	11	0	0	0	0	0	0	0	0	0	0	0	0	0	0	0	0	0	0	0	0	0	0	0	0	0	0	0	0	0	0	0	0	0	0	0	0	0	0	0	0
1830	male	79	0	rural	>30'	≤5'	≤5'	≤5'	16	0	0	0	0	0	0	0	0	0	0	0	0	1	0	0	0	0	0	0	0	0	0	0	0	0	0	0	0	0	0	0	0	0	0	0	0	0	1	0	1
1831	female	68	0	urban	>5'-10'	>5'-10'	≤5'	≤5'	5	0	0	0	1	1	0	0	1	1	0	0	0	0	0	1	0	0	0	0	0	0	0	0	0	1	0	0	0	0	0	0	0	0	0	0	0	0	0	0	0
1832	female	90	0	urban	≤5'	≤5'	≤5'	≤5'	22	0	0	0	1	0	0	0	0	0	0	0	0	1	0	1	1	0	0	0	0	0	0	0	0	0	0	0	0	0	0	0	0	0	0	0	0	0	1	1	1
1833	female	94	0	urban	>5'-10'	≤5'	≤5'	≤5'	10	0	1	0	1	0	0	0	0	1	0	0	0	0	0	0	1	0	0	0	0	0	0	0	0	0	0	0	0	0	0	0	0	0	0	0	0	0	0	0	0
1834	male	84	0	urban	>5'-10'	≤5'	≤5'	≤5'	4	0	0	0	1	0	0	0	0	1	0	0	0	0	0	0	0	0	0	0	0	0	0	0	0	0	0	0	0	0	0	0	0	0	0	0	0	0	0	0	0
1835	female	77	0	peri-urban	>10'-20'	>30'	>5'-10'	>5'-10'	4	0	1	0	1	0	0	0	0	0	0	0	0	0	0	0	0	0	0	0	0	0	0	0	0	0	0	0	0	0	0	0	0	0	0	0	0	0	0	1	0
1836	female	83	0	rural	>10'-20'	>5'-10'	≤5'	≤5'	11	0	0	1	1	1	0	0	0	0	0	0	0	0	0	0	0	0	0	0	0	0	0	0	0	0	0	0	0	0	0	0	0	0	0	0	0	0	0	0	0
1837	female	90	0	urban	>10'-20'	≤5'	>5'-10'	>5'-10'	8	0	0	0	1	0	0	0	0	0	0	0	0	0	0	0	0	0	0	0	0	0	0	0	0	0	0	0	0	0	0	0	0	0	0	0	0	0	0	0	0
1838	female	76	0	urban	>10'-20'	≤5'	≤5'	≤5'	12	0	0	1	0	1	0	0	1	0	0	0	0	1	0	0	0	0	0	0	0	0	0	0	0	0	0	1	0	1	0	0	0	0	0	0	0	0	1	0	0
1839	female	90	0	peri-urban	>10'-20'	≤5'	≤5'	≤5'	5	0	0	1	0	0	0	0	0	1	0	0	1	0	0	0	0	0	0	0	0	0	0	0	0	0	0	0	0	0	0	0	0	0	0	0	0	0	0	0	0
1840	male	86	0	urban	>5'-10'	≤5'	>5'-10'	>5'-10'	5	0	0	0	1	0	0	0	0	1	0	0	0	0	0	0	0	0	0	0	0	0	0	0	0	0	0	0	0	0	0	0	0	0	0	0	0	0	0	0	0
1841	female	92	0	rural	>10'-20'	>10'-20'	>10'-20'	>10'-20'	11	0	0	0	0	0	0	0	0	1	0	0	0	0	0	0	0	0	0	0	0	0	0	0	0	0	0	0	0	0	0	0	0	0	0	0	0	0	0	0	0
1842	female	75	0	peri-urban	>10'-20'	≤5'	≤5'	>5'-10'	24	0	0	0	0	0	0	0	0	0	0	0	0	1	0	0	0	0	0	0	0	0	0	0	0	0	0	0	1	0	0	0	0	0	0	0	0	0	1	0	0
1843	female	81	0	peri-urban	>5'-10'	>10'-20'	>5'-10'	>5'-10'	8	0	0	0	0	1	0	0	0	1	0	0	0	0	0	0	0	0	0	0	0	0	0	0	0	0	0	0	0	0	0	0	0	0	0	0	0	0	0	0	0
1844	male	81	0	rural	>30'	>5'-10'	>10'-20'	>10'-20'	8	0	0	1	1	0	0	1	1	1	0	0	1	0	0	0	1	0	0	0	0	0	0	0	0	0	0	0	0	0	0	0	0	0	1	1	0	0	0	0	1
1845	male	89	0	rural	>10'-20'	>10'-20'	>5'-10'	>5'-10'	10	0	0	1	1	0	0	0	0	1	0	0	0	0	0	0	0	0	0	0	0	1	0	0	0	0	0	1	0	0	0	0	0	0	0	0	0	0	0	0	0
1846	female	76	0	peri-urban	>10'-20'	≤5'	≤5'	≤5'	4	0	1	0	0	1	0	0	0	1	0	0	0	0	0	0	0	0	0	0	0	0	0	0	0	0	0	0	0	0	0	0	0	0	0	0	0	0	0	0	0
1847	female	72	0	urban	>5'-10'	>5'-10'	≤5'	≤5'	7	1	1	1	0	0	0	0	1	0	0	0	0	1	0	0	0	0	0	0	0	0	0	0	0	0	0	0	0	0	0	0	0	0	0	0	0	0	1	0	0
1848	male	91	0	urban	≤5'	>5'-10'	≤5'	≤5'	22	0	0	0	1	1	0	0	0	1	0	0	0	0	0	0	0	0	0	0	0	0	0	0	0	0	0	0	0	0	0	0	0	0	0	1	1	0	0	0	0
1849	male	85	0	urban	>10'-20'	≤5'	≤5'	≤5'	10	0	0	0	1	0	0	0	0	0	0	0	0	0	1	0	1	0	0	0	0	0	0	0	0	0	0	0	0	0	0	0	0	0	0	1	0	0	1	1	0
1850	female	85	0	urban	>5'-10'	≤5'	≤5'	≤5'	3	0	0	0	1	0	0	0	0	0	0	0	0	0	0	0	0	0	0	0	0	0	0	0	0	0	0	0	0	0	0	0	0	0	0	0	0	0	0	0	0
1851	male	86	0	peri-urban	>10'-20'	>10'-20'	≤5'	≤5'	6	0	0	0	1	0	0	1	1	1	0	0	0	1	0	0	1	0	0	0	0	0	0	0	0	0	0	0	0	0	0	0	0	0	0	0	0	0	0	0	0
1852	female	78	0	urban	>5'-10'	>5'-10'	>5'-10'	>5'-10'	4	0	0	0	1	0	0	0	0	0	0	0	0	0	1	0	1	0	0	0	0	0	0	0	0	0	0	0	0	0	0	0	0	0	0	0	0	0	1	1	1
1853	male	89	0	urban	>5'-10'	≤5'	>5'-10'	>5'-10'	10	0	0	0	0	1	1	0	0	0	0	0	0	0	0	0	0	0	0	0	0	0	0	0	0	0	0	0	0	0	0	0	0	0	0	0	0	0	0	0	0
1854	male	81	0	peri-urban	>10'-20'	≤5'	≤5'	≤5'	20	0	0	0	1	0	0	1	1	0	0	0	1	0	0	0	0	0	0	0	0	0	0	0	0	0	0	0	0	0	0	0	0	0	0	0	0	0	0	0	1
1855	male	74	0	urban	>10'-20'	>5'-10'	>5'-10'	>5'-10'	10	0	0	0	1	0	0	0	0	0	0	0	0	0	0	0	1	0	0	0	0	0	0	0	0	0	0	0	0	0	0	0	0	0	0	0	0	0	0	0	0
1856	female	77	0	peri-urban	>10'-20'	≤5'	≤5'	≤5'	7	0	0	0	0	0	0	0	1	0	0	0	0	0	0	0	0	0	0	0	0	0	0	0	0	0	0	0	0	0	0	0	0	0	0	0	0	0	0	1	1
1857	female	87	0	peri-urban	>10'-20'	≤5'	≤5'	≤5'	3	0	0	0	0	0	0	0	0	1	0	0	0	0	0	0	0	0	0	0	0	0	0	0	0	0	0	0	0	1	0	0	0	0	0	0	0	0	0	0	0
1858	male	67	0	urban	>5'-10'	≤5'	≤5'	≤5'	17	0	0	0	0	0	0	0	0	1	0	0	0	1	0	0	0	0	0	0	0	0	0	0	0	0	0	0	0	0	0	0	0	0	0	0	0	0	1	0	0
1859	female	86	0	peri-urban	>10'-20'	≤5'	≤5'	≤5'	14	0	0	0	1	0	0	0	0	1	0	0	0	0	0	0	0	0	0	0	0	0	0	0	0	0	0	0	1	0	0	0	0	0	0	0	0	0	1	0	0
1860	female	83	0	rural	>20'-30'	>5'-10'	>10'-20'	>10'-20'	4	0	0	0	0	0	0	0	0	0	0	0	0	0	0	0	0	0	0	0	0	0	0	0	0	0	0	0	0	0	0	0	0	0	0	0	0	0	0	0	0
1861	male	69	0	rural	>10'-20'	≤5'	>10'-20'	>10'-20'	5	0	0	0	0	0	0	0	0	1	0	0	0	0	1	0	0	0	0	0	0	0	0	0	0	0	0	0	0	0	0	0	0	0	0	0	0	0	1	0	0
1862	male	66	0	urban	>10'-20'	≤5'	>5'-10'	>5'-10'	4	0	0	1	0	0	0	0	1	0	0	0	1	1	1	0	0	0	0	0	0	0	0	0	0	1	0	0	0	0	0	0	1	0	0	0	0	0	1	0	0
1863	female	83	0	peri-urban	>10'-20'	≤5'	>5'-10'	>5'-10'	4	0	1	1	1	1	0	0	0	1	0	0	0	0	0	0	0	0	0	0	0	0	0	0	0	0	0	0	0	0	0	0	0	0	0	0	0	0	0	0	0
1864	female	87	0	urban	>5'-10'	≤5'	≤5'	≤5'	7	0	0	0	1	0	0	0	1	1	0	0	0	0	0	0	0	0	0	0	0	0	0	0	0	0	0	0	0	0	0	0	0	0	0	0	0	0	0	0	0
1865	female	84	0	peri-urban	>5'-10'	≤5'	≤5'	≤5'	5	0	0	0	0	0	0	0	0	0	0	0	0	0	0	0	0	0	0	0	0	0	0	0	0	0	0	0	0	0	0	0	0	0	0	0	0	0	0	0	0
1866	female	92	0	peri-urban	>20'-30'	>20'-30'	>10'-20'	>10'-20'	7	0	0	1	1	0	0	0	1	1	0	0	1	0	0	0	0	0	0	0	0	0	0	0	0	0	0	1	0	0	0	0	0	0	0	0	1	0	0	0	0
1867	female	81	0	peri-urban	>20'-30'	>5'-10'	>5'-10'	>5'-10'	5	0	0	0	1	0	0	1	1	1	0	0	0	1	0	1	1	0	0	0	0	0	0	0	0	0	0	0	0	0	0	0	0	0	1	0	0	0	1	1	1
1868	female	87	0	urban	>5'-10'	≤5'	≤5'	≤5'	7	0	0	0	1	1	0	0	1	0	0	0	0	0	0	0	0	0	0	0	0	0	0	0	0	0	0	0	0	0	0	0	0	0	0	0	0	0	0	0	1
1869	female	89	0	peri-urban	>10'-20'	≤5'	>5'-10'	>5'-10'	14	0	0	0	0	0	0	0	0	0	0	0	0	0	0	0	1	0	0	0	0	0	0	0	0	0	0	0	0	0	0	0	0	0	0	0	0	0	1	0	0
1870	male	88	0	peri-urban	>20'-30'	≤5'	>20'-30'	>10'-20'	7	0	0	1	1	0	0	0	0	0	0	0	0	0	0	0	1	0	0	0	0	0	0	0	0	0	0	1	0	0	0	0	0	0	0	0	0	0	0	0	0
1871	male	86	0	urban	>5'-10'	>5'-10'	≤5'	≤5'	3	0	1	0	0	1	0	0	0	0	0	0	0	0	0	0	0	0	0	0	0	0	0	0	0	0	0	0	0	0	0	0	0	0	0	0	0	0	0	0	0
1872	female	91	0	peri-urban	≤5'	≤5'	≤5'	≤5'	4	0	0	0	1	0	0	0	0	0	0	0	0	0	0	0	0	0	0	0	0	0	0	0	0	0	0	0	0	0	0	0	0	0	0	0	0	0	0	1	0
1873	male	76	0	peri-urban	>10'-20'	>5'-10'	≤5'	≤5'	8	1	1	0	1	0	0	1	0	0	0	0	0	1	0	0	0	0	0	0	0	0	0	0	0	0	0	0	0	0	0	0	0	0	1	0	0	0	0	1	0
1874	male	71	0	rural	>10'-20'	≤5'	>10'-20'	>10'-20'	2	0	1	1	1	0	0	0	0	0	0	1	0	0	1	0	0	0	0	0	0	0	0	0	0	0	0	0	0	0	0	0	0	0	0	0	0	0	1	0	0
1875	male	72	0	rural	>20'-30'	≤5'	>10'-20'	>10'-20'	13	1	1	0	0	1	0	0	0	0	0	0	0	0	0	0	0	0	0	0	0	0	0	0	0	0	0	0	0	0	0	0	0	0	1	0	0	0	0	0	0
1876	female	87	0	rural	>20'-30'	≤5'	>5'-10'	>5'-10'	8	0	0	0	1	0	0	0	0	0	0	0	0	1	0	0	0	1	0	0	0	0	0	0	0	0	0	0	0	0	0	0	0	0	0	0	0	0	1	1	0
1877	female	85	0	urban	>10'-20'	≤5'	>5'-10'	>5'-10'	9	0	0	0	0	0	0	0	0	0	0	0	0	0	0	0	0	0	0	0	0	0	0	0	0	0	0	0	0	0	0	0	0	0	0	0	0	0	0	0	0
1878	female	90	0	peri-urban	>10'-20'	≤5'	>10'-20'	>5'-10'	19	0	0	1	1	0	0	0	1	1	0	0	0	0	0	0	0	0	0	0	0	0	0	0	0	0	0	0	0	0	0	0	0	0	0	0	0	0	0	1	0
1879	female	80	0	rural	≤5'	≤5'	>20'-30'	≤5'	5	0	0	0	0	0	0	0	1	1	0	0	1	0	0	0	0	1	0	0	0	0	0	0	0	0	0	0	0	1	0	0	0	0	1	0	0	0	0	0	1
1880	male	83	0	rural	≤5'	≤5'	>20'-30'	≤5'	15	0	0	1	0	0	0	1	0	1	0	0	0	1	0	0	0	1	0	0	0	0	0	0	0	0	0	0	0	0	1	0	0	0	0	0	0	0	1	0	1
1881	male	87	0	rural	>10'-20'	>10'-20'	>10'-20'	>10'-20'	12	0	0	1	1	1	0	1	1	1	0	0	1	1	0	1	1	0	0	0	0	0	0	0	0	0	0	0	0	0	0	0	0	0	0	0	0	0	1	1	1
1882	male	88	0	rural	>20'-30'	>10'-20'	>20'-30'	>20'-30'	6	0	0	0	1	0	0	0	0	0	0	0	0	0	0	0	0	0	0	0	0	0	0	0	0	0	0	0	0	0	0	0	0	0	0	0	0	0	0	0	0
1883	female	90	0	peri-urban	>10'-20'	≤5'	≤5'	≤5'	2	0	0	1	1	1	0	0	0	1	0	0	1	0	0	0	0	0	0	0	0	0	0	0	0	0	0	0	0	0	0	0	0	0	0	0	0	0	0	1	0
1884	female	81	0	urban	>10'-20'	>5'-10'	≤5'	≤5'	5	0	0	0	1	0	0	0	0	0	0	0	0	0	0	0	0	0	0	0	0	0	0	0	0	0	0	0	0	0	0	0	0	0	0	0	0	0	0	0	0
1885	female	83	0	urban	>10'-20'	>5'-10'	>5'-10'	≤5'	20	0	0	0	1	0	0	0	0	0	0	0	1	0	0	0	0	0	0	0	0	0	0	0	0	0	0	0	0	0	0	0	0	0	0	0	0	0	0	0	0
1886	female	90	0	urban	>5'-10'	>5'-10'	>5'-10'	>5'-10'	4	0	0	1	1	1	0	0	0	1	0	0	1	0	0	0	0	0	0	0	0	0	0	0	0	0	0	0	0	0	0	0	0	0	0	0	0	0	0	0	0
1887	male	86	0	rural	>10'-20'	≤5'	>5'-10'	>5'-10'	6	0	0	1	1	0	0	0	0	0	0	0	0	0	0	0	1	0	0	0	0	0	0	0	1	0	0	0	0	0	0	0	0	0	0	0	0	0	0	0	0
1888	female	89	0	peri-urban	>10'-20'	>5'-10'	>5'-10'	>5'-10'	17	0	1	0	1	1	0	1	0	0	0	0	0	0	0	0	0	0	0	0	0	0	0	0	0	0	0	0	0	0	0	0	0	0	0	0	0	0	0	0	0
1889	female	84	0	urban	>5'-10'	≤5'	>5'-10'	≤5'	5	0	0	1	1	0	0	0	0	1	0	0	0	0	0	0	0	0	0	0	0	0	0	0	0	0	0	0	0	0	0	0	0	0	1	0	0	0	0	0	0
1890	male	95	0	rural	>10'-20'	>5'-10'	>10'-20'	>10'-20'	6	0	0	1	1	1	0	0	0	1	0	0	0	0	0	0	0	0	0	0	0	0	0	0	0	0	0	0	0	0	0	0	0	0	0	0	0	0	0	0	0
1891	female	89	0	rural	>20'-30'	>30'	>30'	>20'-30'	9	0	0	0	0	0	0	0	0	0	0	0	0	0	0	0	0	0	0	0	0	0	0	0	0	0	0	0	0	0	0	0	0	0	0	0	0	0	0	1	1
1892	female	91	0	urban	≤5'	≤5'	≤5'	>5'-10'	14	0	0	0	0	0	0	0	0	0	0	0	0	0	0	0	0	0	0	0	0	0	0	0	0	0	0	0	0	1	0	0	0	0	0	0	0	0	0	0	0
1893	male	91	0	rural	>30'	≤5'	>10'-20'	>10'-20'	17	0	0	0	1	0	0	0	0	0	0	0	0	0	0	0	1	0	0	0	0	0	0	0	0	0	0	0	0	0	0	0	0	0	0	0	0	0	0	1	0
1894	male	54	0	urban	≤5'	≤5'	≤5'	≤5'	6	1	1	0	0	1	0	0	1	0	0	0	0	1	0	0	0	0	0	0	0	0	0	0	0	1	0	0	0	0	0	0	1	0	0	0	0	0	1	0	0
1895	female	56	0	rural	>10'-20'	>10'-20'	>10'-20'	>10'-20'	8	0	0	0	0	0	0	0	0	0	0	0	0	1	0	0	0	0	0	0	0	0	0	0	0	0	0	0	0	0	0	0	0	0	0	0	0	0	1	0	1
1896	male	78	0	rural	>10'-20'	>5'-10'	>10'-20'	>10'-20'	8	0	0	0	0	1	0	0	0	1	0	0	0	0	0	0	1	0	0	0	0	0	0	0	0	0	0	0	0	0	0	0	0	0	0	0	0	0	0	0	0
1897	female	82	0	rural	>20'-30'	≤5'	>20'-30'	>20'-30'	8	0	0	1	1	0	0	0	0	1	0	0	0	0	0	0	0	0	0	0	0	0	0	0	0	0	0	0	0	0	0	0	0	0	0	0	0	0	0	1	0
1898	female	87	0	rural	≤5'	≤5'	≤5'	≤5'	9	0	0	0	1	0	0	0	0	1	0	1	0	0	0	0	0	0	0	0	0	0	0	0	0	0	0	0	0	0	0	0	0	0	0	1	0	0	0	0	0
1899	male	84	0	peri-urban	>10'-20'	>5'-10'	>5'-10'	>5'-10'	10	0	1	1	1	1	0	1	1	0	0	0	0	0	0	0	1	0	0	0	0	0	0	0	0	0	0	0	0	0	0	0	0	0	0	1	0	0	0	0	0
1900	female	84	0	peri-urban	>5'-10'	>5'-10'	>5'-10'	>5'-10'	24	0	0	0	1	0	0	0	0	1	0	1	0	0	0	0	1	0	0	0	0	0	0	0	0	0	0	0	0	0	0	0	0	1	0	0	0	0	0	1	0
1901	female	78	0	peri-urban	>10'-20'	≤5'	>5'-10'	>5'-10'	7	0	0	0	0	0	0	0	0	1	0	0	0	0	0	0	0	0	0	0	0	0	0	0	0	1	0	1	0	0	0	0	0	0	0	0	0	0	0	0	1
1902	male	89	0	urban	>5'-10'	≤5'	>5'-10'	>5'-10'	4	0	0	0	1	0	0	0	1	0	0	0	0	0	0	0	0	0	0	0	0	0	0	0	0	0	0	0	0	0	0	0	0	0	0	1	0	0	0	0	0
1903	female	92	0	urban	>5'-10'	>5'-10'	≤5'	≤5'	16	0	0	0	0	0	0	0	0	0	0	0	0	0	0	0	0	0	0	0	0	0	0	0	0	0	0	0	0	1	0	0	0	0	0	0	0	0	0	0	0
1904	male	93	0	rural	>20'-30'	>10'-20'	>10'-20'	>10'-20'	2	0	0	1	1	0	0	0	0	1	0	1	0	0	0	0	0	0	0	0	0	0	0	0	0	0	0	0	0	0	0	0	0	0	0	0	0	0	0	0	0
1905	male	83	0	urban	>5'-10'	≤5'	≤5'	≤5'	5	0	0	0	1	0	0	0	0	0	0	0	1	0	0	0	1	0	0	0	0	0	0	0	0	0	0	0	0	0	0	0	0	1	0	0	0	0	0	0	0
1906	female	88	0	peri-urban	>20'-30'	≤5'	>20'-30'	≤5'	6	0	0	0	1	0	0	0	0	0	0	0	0	0	0	0	0	0	0	0	0	0	0	0	0	0	0	0	0	0	0	0	0	0	0	0	0	0	0	0	0
1907	male	83	0	peri-urban	>10'-20'	≤5'	≤5'	≤5'	7	0	0	1	0	0	0	0	0	0	0	0	0	0	0	0	0	0	0	0	0	0	0	0	0	0	0	0	0	1	0	0	0	0	0	0	0	0	0	0	0
1908	female	81	0	urban	>5'-10'	≤5'	>5'-10'	>5'-10'	15	0	0	0	1	0	0	0	0	0	0	0	0	0	0	0	0	0	0	0	0	0	0	0	0	0	0	0	0	0	0	0	0	0	0	0	0	1	0	0	0
1909	female	90	0	peri-urban	>5'-10'	≤5'	>5'-10'	>5'-10'	10	0	0	0	0	0	0	0	1	1	0	0	0	0	0	0	0	0	0	0	0	0	0	0	0	0	0	0	0	0	0	0	0	0	0	0	0	0	0	0	0
1910	female	91	0	urban	>10'-20'	≤5'	>5'-10'	>5'-10'	7	0	0	0	1	0	0	0	0	0	0	0	0	0	0	0	0	0	0	0	0	0	0	0	0	0	0	0	0	0	0	0	0	0	0	0	0	0	0	0	0
1911	male	84	0	peri-urban	>10'-20'	≤5'	≤5'	≤5'	10	0	0	0	0	1	0	0	0	0	0	0	0	0	0	1	1	0	0	0	0	0	0	0	0	0	0	0	0	0	0	0	0	0	0	0	0	0	0	0	0
1912	male	82	0	urban	>5'-10'	≤5'	>5'-10'	>5'-10'	10	0	0	0	1	0	0	0	1	1	0	0	0	0	0	0	0	1	0	0	0	0	0	0	0	0	0	0	0	1	0	0	0	0	0	0	0	0	0	1	0
1913	female	87	0	urban	>5'-10'	≤5'	>5'-10'	≤5'	5	0	0	0	0	1	1	0	1	0	0	0	0	1	1	0	1	0	0	0	0	0	0	0	0	0	0	0	0	0	0	0	0	0	0	0	0	0	1	1	0
1914	female	88	0	peri-urban	>10'-20'	≤5'	≤5'	≤5'	3	0	0	1	1	0	0	0	0	0	0	0	0	0	0	0	0	0	0	0	0	0	0	0	0	0	1	1	0	0	0	0	0	0	0	1	1	0	0	0	1
1915	male	79	0	urban	>10'-20'	>10'-20'	≤5'	≤5'	4	0	1	0	1	1	0	0	0	1	0	0	0	0	0	0	1	0	0	0	0	0	0	0	0	0	0	0	0	0	0	0	0	0	0	0	0	0	0	0	0
1916	male	87	0	peri-urban	≤5'	≤5'	≤5'	≤5'	4	0	0	0	0	0	0	0	0	0	0	0	1	0	0	0	1	0	0	0	0	0	0	0	0	0	0	0	0	0	0	0	0	0	1	0	0	0	0	1	1
1917	male	74	0	rural	>30'	≤5'	>10'-20'	>10'-20'	38	0	0	0	0	0	0	1	0	1	0	0	0	0	0	0	1	0	0	0	0	0	0	0	0	0	0	0	1	0	0	0	0	0	0	1	0	0	0	0	0
1918	female	86	0	rural	>20'-30'	>5'-10'	>5'-10'	>5'-10'	4	0	0	0	0	0	0	0	0	1	0	0	0	0	0	0	1	0	0	0	0	0	0	0	0	0	0	0	0	0	0	0	0	0	0	0	0	0	0	0	0
1919	male	90	0	urban	>5'-10'	>5'-10'	≤5'	≤5'	5	0	0	0	0	0	0	0	1	0	0	0	0	0	0	0	0	0	0	0	0	0	0	0	0	0	0	0	0	0	0	0	0	0	0	0	0	0	0	0	0
1920	male	97	0	urban	>5'-10'	≤5'	>5'-10'	>5'-10'	17	0	0	0	0	0	0	0	1	0	0	0	0	0	0	0	0	0	0	0	0	0	0	0	0	0	0	1	0	1	0	0	0	0	0	0	0	0	0	0	0
1921	female	80	0	urban	>5'-10'	≤5'	≤5'	≤5'	16	0	0	0	1	0	0	0	0	1	0	0	0	0	0	0	0	0	0	0	0	0	0	0	0	0	0	0	0	0	0	0	0	0	0	0	0	0	0	0	0
1922	male	76	0	peri-urban	>5'-10'	≤5'	≤5'	≤5'	9	0	1	0	0	1	0	0	0	0	0	0	0	0	0	0	0	0	0	0	0	0	0	0	0	0	0	0	0	0	0	0	0	0	0	0	0	0	0	0	0
1923	female	80	0	urban	≤5'	>10'-20'	≤5'	≤5'	7	0	0	1	0	1	0	0	0	0	0	0	0	0	0	0	0	0	0	0	0	0	1	0	0	0	0	0	0	1	0	0	0	0	1	0	0	0	0	0	0
1924	female	94	0	urban	>5'-10'	>5'-10'	≤5'	≤5'	7	0	0	0	0	0	0	0	0	0	0	0	1	0	1	0	0	0	0	0	0	0	0	0	0	0	0	0	0	0	0	0	0	0	0	0	0	0	0	0	1
1925	female	81	0	urban	>5'-10'	≤5'	≤5'	≤5'	6	0	0	1	1	1	0	0	1	1	0	0	1	1	0	0	1	0	0	0	0	0	0	0	0	0	0	0	0	0	0	0	0	0	1	0	0	0	0	1	1
1926	female	83	0	peri-urban	>10'-20'	>5'-10'	>5'-10'	>5'-10'	10	0	0	0	0	0	0	0	0	0	0	0	0	0	0	0	0	0	0	0	0	0	0	0	0	0	0	0	0	0	0	0	0	0	0	0	0	0	0	0	0
1927	female	85	0	rural	>5'-10'	≤5'	>5'-10'	>5'-10'	13	0	0	1	1	0	0	0	0	1	0	0	1	1	0	0	1	0	0	0	0	0	0	0	0	0	0	0	1	0	0	0	0	0	0	0	0	0	0	0	1
1928	female	74	0	rural	>10'-20'	≤5'	>5'-10'	>5'-10'	4	0	1	0	1	1	0	0	0	0	0	0	0	0	0	0	0	0	0	0	0	0	0	0	0	0	0	0	0	0	0	0	0	0	1	0	0	0	0	1	0
1929	male	82	0	rural	>10'-20'	≤5'	>5'-10'	>5'-10'	10	0	0	0	1	0	0	0	0	1	0	0	0	0	0	0	0	0	0	0	0	0	0	0	0	0	0	0	0	0	0	0	0	0	0	0	0	0	0	0	0
1930	male	74	0	rural	>20'-30'	≤5'	>10'-20'	>10'-20'	13	0	1	0	0	1	0	0	1	0	0	0	1	1	0	0	0	0	0	0	0	0	0	0	0	0	0	0	0	0	0	0	0	0	0	0	0	0	1	0	0
1931	female	86	0	urban	>5'-10'	>5'-10'	>5'-10'	>5'-10'	13	0	0	1	1	1	0	0	0	0	0	0	0	0	0	0	0	0	0	0	0	0	0	0	0	0	0	0	0	0	0	0	0	0	0	0	1	0	0	0	0
1932	male	55	1	urban	>5'-10'	>5'-10'	>5'-10'	>5'-10'	23	0	1	0	1	0	0	0	0	0	0	0	0	0	0	0	0	0	0	0	0	0	0	0	0	0	0	0	0	0	0	0	0	0	0	0	0	0	0	0	0
1933	male	87	0	urban	>5'-10'	≤5'	>5'-10'	>5'-10'	10	0	1	0	0	0	0	0	0	0	0	0	0	0	0	0	0	0	0	0	0	0	0	0	0	0	0	0	0	0	0	0	0	0	1	0	0	0	0	0	1
1934	female	67	0	rural	>5'-10'	>10'-20'	≤5'	≤5'	5	0	0	1	1	0	0	0	0	1	0	0	1	1	1	0	1	0	0	0	0	0	0	0	0	0	0	0	0	0	0	0	0	0	0	0	0	0	1	0	0
1935	male	79	0	urban	>5'-10'	≤5'	≤5'	≤5'	6	0	0	0	1	0	0	0	0	0	0	0	1	1	1	0	0	0	0	0	0	1	0	0	0	0	0	1	0	0	0	0	0	0	0	0	0	0	1	0	0
1936	male	88	0	rural	>20'-30'	>10'-20'	>10'-20'	>10'-20'	3	0	0	1	1	0	0	0	0	0	0	0	0	0	0	0	1	0	0	0	0	0	0	0	0	0	0	0	0	0	0	0	0	0	0	0	0	0	0	0	0
1937	male	94	0	peri-urban	>10'-20'	>5'-10'	≤5'	≤5'	9	0	0	0	0	0	0	0	0	1	0	0	0	0	0	0	0	0	0	0	0	0	1	0	0	0	0	0	0	0	0	0	0	0	0	0	1	0	1	0	0
1938	male	91	0	urban	>5'-10'	>5'-10'	>5'-10'	>5'-10'	9	0	1	1	0	1	0	1	0	0	0	0	1	0	0	0	0	0	0	0	0	0	0	0	1	0	0	0	0	0	0	0	0	0	0	0	0	0	0	1	0
1939	male	70	0	urban	>5'-10'	>5'-10'	≤5'	≤5'	4	0	0	0	1	0	0	0	0	0	0	0	0	0	0	0	0	0	0	0	0	0	0	0	0	0	0	0	0	0	0	0	0	0	0	0	0	0	0	0	0
1940	female	89	0	urban	>5'-10'	≤5'	>5'-10'	>5'-10'	8	0	0	0	0	1	0	0	0	0	0	0	0	0	0	0	0	0	0	0	0	0	0	0	0	0	0	0	0	0	0	0	0	0	0	0	0	0	0	0	0
1941	female	85	0	rural	>30'	>10'-20'	>10'-20'	>5'-10'	7	0	0	0	0	0	0	0	1	1	0	0	0	1	1	0	1	0	0	0	1	0	0	0	0	0	0	0	0	0	0	0	0	0	1	0	0	0	1	1	0
1942	male	91	0	rural	>10'-20'	≤5'	>10'-20'	>10'-20'	8	0	0	0	1	1	0	0	0	0	0	0	0	0	0	0	1	0	0	0	0	0	0	0	0	0	0	0	0	0	0	0	0	0	0	0	0	0	0	0	0
1943	female	83	0	urban	>5'-10'	≤5'	≤5'	≤5'	16	0	0	0	1	0	0	0	0	0	0	0	0	0	0	0	0	0	0	0	0	0	0	0	0	0	0	0	0	0	0	0	0	0	0	0	0	0	0	1	0
1944	male	79	0	peri-urban	>20'-30'	>5'-10'	>10'-20'	>10'-20'	4	0	0	0	1	0	0	0	0	0	0	0	0	0	0	0	0	0	0	0	0	0	0	0	0	0	0	0	0	0	0	0	0	0	0	0	0	0	0	0	0
1945	female	78	0	rural	>5'-10'	>5'-10'	>5'-10'	>5'-10'	36	0	0	0	0	0	0	0	0	0	0	0	0	0	0	0	0	0	0	0	0	0	0	0	0	0	0	1	0	0	0	0	0	0	0	0	0	0	0	0	0
1946	male	74	0	urban	>5'-10'	>5'-10'	≤5'	≤5'	14	0	0	1	0	0	0	0	0	1	0	0	1	1	0	0	0	0	0	0	0	0	0	0	0	1	0	0	0	0	0	0	0	0	0	1	0	0	1	0	0
1947	male	61	0	peri-urban	>10'-20'	≤5'	>10'-20'	≤5'	7	0	0	1	0	0	1	1	1	0	0	0	1	0	0	0	0	0	0	0	0	0	1	0	0	0	0	0	0	0	0	0	0	0	0	0	0	0	0	0	1
1948	male	95	0	urban	>10'-20'	>5'-10'	≤5'	≤5'	5	0	0	0	1	0	0	0	1	1	0	0	0	0	0	0	0	0	0	0	0	0	1	0	0	0	0	1	0	0	0	0	0	0	0	0	0	0	0	0	0
1949	male	93	0	peri-urban	>5'-10'	>10'-20'	≤5'	≤5'	5	0	0	0	1	0	0	0	0	0	0	0	0	0	0	0	0	0	0	0	0	0	0	0	0	0	0	0	0	0	0	0	0	0	0	0	0	0	0	1	0
1950	male	89	0	peri-urban	>10'-20'	≤5'	≤5'	≤5'	10	0	0	0	1	0	0	1	1	0	0	0	1	1	0	0	1	0	0	0	0	0	0	0	0	0	0	0	0	0	0	0	0	0	0	0	0	0	1	0	0
1951	female	45	0	rural	≤5'	≤5'	≤5'	>10'-20'	9	0	0	1	0	0	0	0	0	0	0	0	1	0	0	0	0	0	0	0	0	0	0	0	0	1	0	0	0	0	0	0	0	0	0	0	0	0	0	0	1
1952	female	95	0	urban	>5'-10'	>10'-20'	>5'-10'	>5'-10'	4	0	0	1	0	0	0	0	0	0	0	0	0	0	0	0	0	0	0	0	0	0	0	0	0	0	0	0	1	0	0	0	0	0	0	0	1	0	0	0	0
1953	female	75	0	rural	>5'-10'	>5'-10'	>5'-10'	>5'-10'	9	0	0	0	0	0	0	0	0	0	0	0	0	1	0	0	0	1	0	0	0	0	1	0	0	0	0	0	0	0	0	0	0	0	0	0	0	0	1	0	0
1954	female	76	0	urban	≤5'	>5'-10'	≤5'	≤5'	6	0	0	0	1	0	0	0	0	1	0	0	0	1	0	0	1	0	0	0	0	0	0	0	0	0	0	0	0	0	0	0	0	0	0	0	0	0	1	0	0
1955	male	92	0	peri-urban	>10'-20'	≤5'	>10'-20'	≤5'	5	0	0	1	1	1	0	0	1	0	0	0	0	1	0	0	1	0	0	0	0	0	0	0	0	0	0	0	0	0	0	0	0	0	1	1	0	0	0	1	0
1956	male	87	0	peri-urban	>10'-20'	≤5'	>5'-10'	>5'-10'	4	0	0	0	1	0	0	0	1	0	0	0	0	0	0	0	0	0	0	0	0	0	0	0	0	0	0	0	0	0	0	0	0	0	0	0	0	0	0	0	0
1957	male	93	0	peri-urban	>30'	>5'-10'	>5'-10'	>5'-10'	5	0	0	1	1	0	0	0	0	1	0	1	1	0	0	0	0	0	0	0	0	0	0	0	0	0	0	0	0	0	0	0	0	0	0	0	0	0	0	0	0
1958	female	81	0	urban	>5'-10'	≤5'	>5'-10'	>5'-10'	6	0	0	0	0	1	0	0	1	0	0	0	1	1	0	0	0	0	0	0	0	0	0	1	0	0	0	0	0	0	0	0	0	0	0	0	0	0	1	1	0
1959	female	84	0	urban	≤5'	≤5'	≤5'	>5'-10'	7	0	0	1	0	0	0	1	0	0	0	0	0	1	0	0	0	0	0	0	0	0	0	0	0	0	0	0	0	0	0	0	0	0	1	0	0	0	1	0	0
1960	female	90	0	urban	>5'-10'	>5'-10'	≤5'	≤5'	26	0	1	0	1	1	0	0	0	0	0	0	0	0	0	1	0	0	0	0	0	0	0	0	0	0	0	0	0	0	0	0	0	0	0	0	0	0	0	0	0
1961	male	86	0	urban	>10'-20'	>5'-10'	≤5'	≤5'	6	0	0	0	0	0	0	0	0	0	0	0	0	0	0	0	0	0	0	0	0	0	0	0	0	0	0	0	0	0	0	0	0	0	0	0	0	0	0	0	0
1962	female	81	0	urban	>5'-10'	>5'-10'	≤5'	≤5'	15	0	0	1	1	0	0	0	1	1	0	0	0	1	0	0	0	0	0	0	0	0	0	0	0	0	0	0	0	0	0	0	0	0	0	0	0	0	1	0	1
1963	female	81	0	urban	>5'-10'	>5'-10'	>5'-10'	>5'-10'	7	0	0	1	1	1	0	0	0	0	0	0	0	1	0	0	0	0	0	0	0	0	0	0	0	0	1	0	1	1	0	0	0	1	0	0	0	0	1	0	1
1964	male	80	0	urban	>5'-10'	≤5'	≤5'	≤5'	3	0	0	0	1	0	0	1	0	0	0	0	1	0	0	0	0	0	0	0	0	0	0	0	0	0	0	0	0	0	0	0	0	0	0	0	0	0	0	1	1
1965	female	75	0	rural	>5'-10'	≤5'	>5'-10'	>5'-10'	8	0	0	0	1	0	1	0	0	1	0	0	1	0	0	0	0	0	0	0	0	0	0	0	0	0	0	0	0	0	0	0	0	0	0	0	0	0	0	0	0
1966	male	91	0	rural	>10'-20'	>5'-10'	>10'-20'	>10'-20'	5	0	0	1	1	1	0	0	0	1	0	0	0	0	0	0	1	0	0	0	0	0	0	0	0	0	0	0	0	0	0	0	0	0	0	1	0	0	0	0	0
1967	female	79	0	urban	>10'-20'	≤5'	>5'-10'	>5'-10'	6	0	0	1	0	0	0	0	1	0	0	0	0	1	1	0	0	0	0	0	0	0	0	0	0	0	0	1	0	0	0	0	0	0	0	0	0	0	1	0	0
1968	male	69	0	urban	>5'-10'	≤5'	>5'-10'	>5'-10'	7	0	0	1	1	0	0	0	0	1	0	0	1	1	0	0	1	0	0	0	0	0	0	0	0	1	0	0	0	0	0	0	0	0	0	0	0	0	1	0	0
1969	female	58	0	urban	>5'-10'	≤5'	≤5'	≤5'	4	0	0	0	0	0	0	0	1	0	0	0	0	0	0	0	1	0	0	0	0	0	0	0	0	0	0	0	0	0	0	0	0	0	0	0	0	0	0	0	0
1970	male	90	0	peri-urban	≤5'	≤5'	≤5'	≤5'	5	0	0	1	1	0	0	0	0	1	0	0	0	0	0	0	1	0	0	0	0	0	0	0	0	0	0	0	0	0	0	0	0	0	1	0	0	0	0	0	0
1971	female	91	0	urban	≤5'	>5'-10'	≤5'	≤5'	12	0	0	1	0	0	0	0	0	0	0	0	0	0	0	0	0	0	0	0	0	0	0	0	0	0	0	0	0	0	0	0	0	0	0	0	0	0	0	0	0
1972	male	83	0	peri-urban	>10'-20'	≤5'	≤5'	≤5'	13	0	0	0	0	0	0	0	0	0	0	0	0	0	0	0	0	0	0	0	0	0	0	0	0	0	0	0	0	0	0	0	0	0	0	0	0	0	0	0	0
1973	male	86	0	peri-urban	>10'-20'	>5'-10'	>5'-10'	>5'-10'	3	0	0	1	1	0	0	0	1	0	0	0	0	1	0	0	1	0	0	0	0	0	0	0	0	0	0	0	0	0	0	0	0	0	0	0	0	0	1	0	0
1974	female	76	0	urban	>5'-10'	≤5'	>5'-10'	>5'-10'	1	0	0	1	0	0	0	0	1	1	0	0	0	0	0	0	0	1	0	0	0	0	0	0	0	0	0	0	0	0	0	0	0	0	0	0	0	0	0	0	0
1975	male	79	0	peri-urban	>10'-20'	≤5'	≤5'	≤5'	4	0	0	1	1	0	1	0	1	0	0	0	1	1	1	0	0	0	0	0	0	0	0	0	0	1	0	0	0	0	0	0	0	0	0	0	0	0	1	0	1
1976	female	87	0	rural	>10'-20'	≤5'	≤5'	≤5'	4	0	0	0	0	0	0	0	0	1	0	0	1	1	0	0	0	0	0	0	0	0	0	0	0	0	0	0	0	0	0	0	0	0	0	0	0	0	1	1	1
1977	male	71	0	rural	>30'	≤5'	>10'-20'	>10'-20'	18	0	0	1	0	0	0	0	1	1	1	0	1	1	0	0	1	0	0	0	0	0	0	1	0	0	0	0	0	0	0	0	0	0	0	1	0	0	1	0	1
1978	male	80	0	peri-urban	>10'-20'	>5'-10'	>5'-10'	>5'-10'	7	0	0	0	0	0	0	0	0	1	0	0	0	0	0	0	0	0	0	0	0	0	0	0	0	1	0	0	0	0	0	0	0	0	0	1	1	0	0	0	0
1979	female	71	0	peri-urban	>10'-20'	≤5'	≤5'	≤5'	14	0	0	0	0	1	0	0	1	0	0	0	1	1	0	0	0	0	0	0	0	0	0	0	0	0	0	0	0	0	0	0	0	0	0	0	0	1	1	0	1
1980	male	81	0	urban	≤5'	≤5'	≤5'	>5'-10'	9	0	0	0	0	0	1	1	0	0	0	0	1	0	0	0	0	0	0	0	0	1	1	0	0	0	0	0	0	0	0	0	0	0	0	0	0	0	0	0	0
1981	female	91	0	urban	>5'-10'	>5'-10'	>5'-10'	>5'-10'	6	0	0	0	1	1	0	0	1	0	0	0	0	0	0	0	0	0	0	0	0	0	0	0	0	0	0	0	0	0	0	0	0	0	0	1	1	0	0	0	0
1982	female	73	0	urban	>5'-10'	>5'-10'	>5'-10'	>5'-10'	8	0	0	0	0	0	0	0	0	0	0	0	0	1	0	0	0	0	0	0	0	0	0	0	0	0	0	1	0	0	0	0	0	0	0	0	0	0	1	0	0
1983	male	77	0	peri-urban	>20'-30'	>5'-10'	>10'-20'	>10'-20'	29	0	0	1	1	0	0	0	0	1	0	0	0	0	0	1	0	0	0	0	0	0	0	1	0	0	0	0	0	0	0	0	0	0	1	0	0	0	0	1	0
1984	female	88	0	rural	>5'-10'	>5'-10'	>5'-10'	>5'-10'	12	0	0	0	0	0	0	0	0	1	0	0	0	0	0	1	0	0	0	0	0	0	0	0	0	0	0	0	0	0	0	0	0	0	0	0	0	0	0	0	1
1985	female	66	0	peri-urban	>10'-20'	≤5'	≤5'	≤5'	7	0	1	1	1	0	0	0	0	1	0	0	1	0	0	0	0	0	0	0	0	0	0	0	0	0	0	0	0	0	0	0	0	0	0	0	0	0	1	1	1
1986	male	92	0	urban	>5'-10'	≤5'	>5'-10'	≤5'	6	0	0	1	1	0	0	0	0	0	0	0	0	0	0	0	1	0	0	0	0	0	0	0	0	0	0	0	0	0	0	0	0	0	0	0	0	0	0	0	0
1987	female	78	0	peri-urban	>10'-20'	≤5'	>5'-10'	>5'-10'	5	0	0	0	0	0	0	0	1	0	0	0	0	0	0	0	1	0	0	0	0	0	0	0	0	0	0	0	0	0	0	0	0	0	0	1	0	0	0	0	1
1988	male	78	0	urban	≤5'	≤5'	≤5'	>5'-10'	38	0	0	0	0	1	0	0	1	1	0	0	0	0	0	0	0	0	0	0	0	0	0	0	0	0	0	0	0	0	0	0	0	0	0	0	0	0	0	0	0
1989	male	77	0	rural	≤5'	≤5'	>20'-30'	≤5'	5	0	1	1	1	1	0	0	0	0	0	0	0	1	0	0	0	0	0	0	0	0	0	0	0	0	0	0	0	0	0	0	0	0	0	0	0	0	1	0	0
1990	male	93	0	urban	>10'-20'	≤5'	≤5'	≤5'	2	0	0	1	0	0	0	0	1	1	0	0	0	0	0	0	1	0	0	0	0	0	0	0	0	0	0	0	0	0	0	0	0	0	0	1	0	0	0	0	0
1991	female	81	0	urban	>10'-20'	>5'-10'	>5'-10'	>5'-10'	9	1	1	0	0	1	0	0	0	0	0	0	1	0	0	0	0	0	0	0	0	0	0	0	0	0	0	0	0	0	0	0	0	0	0	0	0	0	0	0	0
1992	female	78	0	peri-urban	>10'-20'	≤5'	≤5'	≤5'	7	0	1	0	0	0	0	0	0	1	0	0	0	0	0	0	0	0	0	0	0	0	0	0	0	0	0	0	0	0	0	0	0	0	0	0	0	0	1	0	0
1993	male	50	0	rural	≤5'	>5'-10'	≤5'	>10'-20'	4	0	1	1	0	0	0	0	0	0	0	0	0	0	0	0	0	0	0	0	0	0	0	0	0	0	0	0	0	0	0	0	1	0	0	0	1	0	0	0	0
1994	female	84	0	peri-urban	>5'-10'	≤5'	>5'-10'	>5'-10'	4	0	0	0	1	0	0	0	0	1	0	0	0	0	0	0	0	0	0	0	0	0	1	0	0	0	0	0	0	0	0	0	0	0	0	0	0	0	0	0	0
1995	female	77	0	peri-urban	>10'-20'	>5'-10'	>5'-10'	>5'-10'	9	0	0	0	0	1	0	0	1	0	0	0	0	0	0	0	0	0	0	0	0	0	0	0	0	0	0	0	0	0	0	0	0	0	0	1	1	0	0	0	0
1996	female	89	0	peri-urban	>10'-20'	≤5'	>10'-20'	≤5'	14	0	0	0	1	0	0	0	0	1	0	0	0	0	0	0	0	0	0	0	0	0	0	0	0	0	0	0	0	0	0	0	0	0	0	0	0	0	0	0	0
1997	female	88	0	urban	>10'-20'	>10'-20'	≤5'	≤5'	5	0	0	0	1	0	0	0	0	1	0	0	0	1	1	0	0	0	0	0	0	0	0	0	0	0	0	0	0	0	0	0	0	0	0	1	0	0	1	1	0
1998	female	84	0	urban	>5'-10'	≤5'	>5'-10'	>5'-10'	11	0	0	0	1	0	0	0	0	0	0	0	0	1	0	0	0	0	0	0	0	0	0	0	0	0	0	0	0	0	0	0	0	0	0	0	0	0	1	0	0
1999	male	69	0	peri-urban	>10'-20'	≤5'	≤5'	≤5'	9	0	1	0	1	0	0	0	0	0	0	0	0	0	0	0	0	0	0	0	0	0	0	0	0	0	0	0	0	0	0	0	0	0	0	0	0	0	1	0	1
[truncated: 23 more rows]
[truncated: 17 more columns]

## Sheet: Codebook
VARIABLE NAME	VARIABLE LABEL
ID	Unique patient identifier
SEX	Sex
AGE	Age (years)
IT_CITIZEN	Italian
URB_DEGREE	Degree of urbanisation of municipality where the patient lives
TIME_ER	Travel time to nearest ER
TIME_GP	Travel time to nearest patient’s GP practice
TIME_CARD	Travel time to nearest cardiology service, either inpatient or outpatient
TIME_OUTP	Travel time to nearest outpatient service, either cardiology or non-cardiology
LOS	Length of stay (days)
CICU	Intensive care
DISC_CARD	Discharge from cardiology
CHF	History of congestive heart failure
CARDARRH	Cardiac arrhythmias
VALVE	Valvular disease
PULMCIRC	Pulmonary circulation disorders
PERIVASC	Peripheral vascular disorders
HTN_NCX	Hypertension, uncomplicated
HTN_CX	Hypertension, complicated
PARA	Paralysis
NEURO	Other neurological disorders
CHRNLUNG	Chronic pulmonary disease
DM	Diabetes, uncomplicated
DMCX	Diabetes, complicated
HYPOTHY	Hypothyroidism
RENLFAIL	Chronic kidney disease
LIVER	Liver disease
ULCER	Peptic ulcer disease excluding bleeding
AIDS	AIDS/HIV
LYMPH	Lymphoma
METS	Metastatic cancer
TUMOR	Solid tumour without metastasis
ARTH	Rheumatoid arthritis/collagen vascular diseases
COAG	Coagulopathy
OBESE	Obesity
WGHTLOSS	Weight loss
LYTES	Fluid and electrolyte disorders
BLDLOSS	Blood loss anaemia
ANEMDEF	Deficiency anaemia
ALCOHOL	Alcohol abuse
DRUG	Drug abuse
PSYCH	Psychoses
DEPRESS	Depression
AMI	Acute myocardial infarction
CERVASC	Cerebrovascular diseases
DEMEN	Dementia
LEUK	Leukaemia
ANTIDIAB	Antidiabetic drugs
CARD	Drugs for cardiac therapy
RESP	Drugs for obstructive airway diseases
DIUR	Diuretics
BETA	β-blockers
ACE	Angiotensin-converting enzyme inhibitors/angiotensin receptor blockers
CALC	Calcium channel blockers and other antihypertensive drugs
STAT	Statins
ANTIPLAT	Antiplatelet drugs
ANTICOAG	Oral anticoagulants
HOME_CARE	General home care
HF_CP	Heart failure care pathway
CARDIO	Cardiology follow-up visit
CARDIO_FUP	Cardiology follow-up visit (days from hospital discharge)
READM	All-cause unplanned readmission
READM_FUP	All-cause unplanned readmission (days from hospital discharge)
ER	Emergency room visit
ER_FUP	Emergency room visit (days from hospital discharge)
DEATH	All-cause mortality
DEATH_FUP	All-cause mortality (days from hospital discharge)
